# Supplementary material for: A Two-Component Regulatory System Impacts Extracellular Membrane-Derived Vesicle Production in Group A Streptococcus
Source: mBio. 2016 Nov 1;7(6):e00207-16. doi: 10.1128/mBio.00207-16 (PMC5090034; doi:10.1128/mBio.00207-16)
Supplement: Data Set S1 — Detailed proteomic analysis of GAS MVs and membranes by nano-LC-MS/MS. Shown is a comprehensive list of annotated proteins identified by at least 2 peptides in GAS ISS3348 MV or respective membranes in any of the biological triplicates. Download [file mbo005163043sd1.xlsx]

## Sheet: proteinGroupsALL-Common_2pep
Accession	Protein name	Gene Symbol	Locus	∑ pep MV	 Seqcov MV(%)	∑ pep Mem	 Seqcov Mem (%)	# pep (MV 1)	# uniq pep (MV 1)	% Seqcov (MV 1)	LFQ intensity (MV 1)	# pep (MV 2)	# uniq pep (MV 2)	% Seqcov (MV 2)	LFQ intensity (MV 2)	# pep (MV 3)	# uniq pep (MV 3)	% Seqcov (MV3)	LFQ intensity (MV 3)	# pep (Mem 1)	# uniq pep (Mem 1)	% Seqcov (Mem 1)	LFQ intensity (Mem 1)	# pep (Mem 2)	# uniq pep (Mem 2)	% Seqcov (Mem 2)	LFQ intensity (Mem 2)	# pep (Mem 3)	# uniq pep (Mem 3)	% Seqcov(Mem 3)	LFQ intensity (Mem 3)	AA	MW [kDa]	calc. pI	StatusProtein	GeneID	GI_LocateP	LocateP Subcellular Localization Prediction	LocateP Pathway Prediction	Predicted Cleavage Site	LocusTagPATRIC	Locus	Start	End	Length	Strand	pfam	KEGG	OrthoDB
P60965	Prolipoprotein diacylglyceryl transferase	lgt	SPy_0585	8	11.9333	4	6.53333	4	4	15.8	220020000	2	2	10	246310000	2	2	10	194010000	1	1	5	0	1	1	4.6	0	2	2	10	66543000	259	29.401	9.25	reviewed	900798	15674672	Multi-transmembrane	Sec-(SPI)	No CleavageSite	VBIStrPyo79812_0501	SPy_0585	472671	473450	780	+	PF01790; LGT	spy:SPy_0585, spz:M5005_Spy_0485	EOG6MH5CQ
Q99XI0	Phosphatidylglycerophosphate synthase	pgsA	SPy_2196	8	12.0667	5	8.73333	3	3	15	111340000	2	2	10.6	110960000	3	3	10.6	188020000	1	1	5.6	0	2	2	10	72219000	2	2	10.6	56476000	180	20.015	9.48	unreviewed	901864	15675929	Multi-transmembrane	Sec-(SPI)	No CleavageSite	VBIStrPyo79812_1901	SPy_2196	1828028	1828570	543	-	PF01066; CDP-OH_P_transf	spy:SPy_2196, spz:M5005_Spy_1847	EOG6WMJ3D
Q99XJ5	Putative transcriptional regulator (TetR/AcrR family)	M5005_Spy1830	SPy_2177	10	16.6	5	9.6	2	2	10.2	364760000	4	4	19.8	444140000	4	4	19.8	367770000	0	0	0	0	3	3	16.4	0	2	2	12.4	0	177	20.915	8.75	unreviewed	901806	15675913	Intracellular	No pathway	No CleavageSite	VBIStrPyo79812_1884	SPy_2177	1810531	1811064	534	+	PF00440; TetR_N	spy:SPy_2177, spz:M5005_Spy_1830	EOG6CGCJ9
Q99XK0	Uncharacterized protein	M5005_Spy1824	SPy_2170	8	10.6333	10	12.5333	2	2	8	45192000	3	3	11.7	42582000	3	3	12.2	56982000	1	1	3.3	0	2	2	7.5	33719000	7	7	26.8	33233000	213	24.873	4.79	unreviewed	901801	15675908	Intracellular	No pathway	No CleavageSite	VBIStrPyo79812_1879	SPy_2170	1805181	1805822	642	-	PF00293; NUDIX	spy:SPy_2170, spz:M5005_Spy_1824	EOG6GTZNC
Q99XT5	Putative glycerol dehydrogenase	gldA	SPy_2047	32	38.0333	6	8.3	9	9	30.1	1212000000	11	11	42	1383100000	12	12	42	1813500000	1	1	5	0	4	4	14.9	73468000	1	1	5	0	362	38.543	5.08	unreviewed	901698	15675817	Intracellular	No pathway	No CleavageSite	VBIStrPyo79812_1775	SPy_2047	1703651	1704739	1089	-	PF00465; Fe-ADH	spy:SPy_2047, spz:M5005_Spy_1741	EOG67432X
Q99XV8	Transmembrane transport protein	dppC	SPy_2002	11	14.9333	5	6.1	3	3	12.5	183070000	5	5	19.8	153500000	3	3	12.5	157050000	1	1	2.6	0	1	1	6.2	152380000	3	3	9.5	106370000	273	30.317	9.66	unreviewed	901667	15675789	Multi-transmembrane	Sec-(SPI)	No CleavageSite	VBIStrPyo79812_1740	SPy_2002	1669331	1670152	822	+	PF00528; BPD_transp_1	spy:SPy_2002, spz:M5005_Spy_1706	EOG6T7N3V
Q99YI8	Alpha-glycerophosphate oxidase	glpO	SPy_1683	13	7.33333	13	8.63333	2	2	3.8	0	7	7	12.6	53378000	4	4	5.6	27218000	1	1	2.1	0	4	4	8	34624000	8	8	15.8	30880000	612	67.598	5.14	reviewed	901929	15675544	N-terminally anchored (No CS)	Sec-(SPI)	No CleavageSite	VBIStrPyo79812_1464	SPy_1683	1396590	1398428	1839	-	PF01266; DAO	spy:SPy_1683, spz:M5005_Spy_1380	EOG651SR7
Q99YK2	Phospho-N-acetylmuramoyl-pentapeptide-transferase	mraY	SPy_1662	9	8.3	7	7.13333	3	3	8.3	303470000	3	3	8.3	311130000	3	3	8.3	381120000	3	3	8.3	142200000	3	3	8.3	131220000	1	1	4.8	0	336	36.9	9.38	reviewed	901912	15675530	Multi-transmembrane	Sec-(SPI)	No CleavageSite	VBIStrPyo79812_1448	SPy_1662	1379896	1380906	1011	-	PF00953; Glycos_transf_4, PF10555; MraY_sig1	spy:SPy_1662, spz:M5005_Spy_1365	EOG69GZPZ
Q99YQ3	Putative ABC transporter substrate binding lipoprotein	SPy_1592	SPy_1592	40	33.6	8	7.06667	15	15	37.4	479690000	15	15	38.5	614160000	10	10	24.9	420480000	1	1	2.5	0	2	2	4.6	0	5	5	14.1	75478000	380	42.456	5.69	unreviewed	901841	15675478	Lipid anchored	Sec-(SPII)	NLAACES	VBIStrPyo79812_1389	SPy_1592	1311213	1312355	1143	-		spy:SPy_1592	EOG6JMMQ7
Q99YW1	Uncharacterized protein	M5005_Spy1245	SPy_1515	11	15.9667	5	7.06667	4	4	17.1	148960000	4	4	17.1	142480000	3	3	13.7	160080000	1	1	3.4	0	1	1	3.4	0	3	3	14.4	0	263	30.207	8.6	unreviewed	901561	15675416	Intracellular	No pathway	No CleavageSite	VBIStrPyo79812_1322	SPy_1515	1246001	1246792	792	-	PF01479; S4	spy:SPy_1515, spz:M5005_Spy_1245	EOG628F8H
Q99YX9	Uncharacterized protein	SPy_1494	SPy_1494	12	16.8333	5	7.36667	3	3	11.8	67536000	4	4	19.2	65936000	5	5	19.5	98871000	2	2	7.7	0	2	2	11.8	45818000	1	1	2.6	0	313	34.829	4.68	unreviewed	901543	15675398	LPxTG Cell-wall anchored	Sec-(SPI)	found LPxTG motif :LPQTG	VBIStrPyo79812_1304	SPy_1494	1225478	1226419	942	-		spy:SPy_1494	EOG6FNHMD
Q99Z76	Putative internalin A	inlA	SPy_1361	47	24.4	7	3.36667	19	19	29.4	1027200000	15	15	22.7	228900000	13	13	21.1	403920000	1	1	1.5	0	2	2	2.7	12483000	4	4	5.9	32329000	792	87.405	6.33	unreviewed	901435	15675293	Lipid anchored	Sec-(SPII)	TLIACQS	VBIStrPyo79812_1187	SPy_1361	1127063	1129441	2379	-	PF12799; LRR_4, PF04270; Strep_his_triad	spy:SPy_1361, spz:M5005_Spy_1109	EOG6RVFRH
Q99ZA7	Putative integral membrane protein	dltB	SPy_1311	9	7.46667	7	5.26667	3	3	6.2	211990000	3	3	8.1	112270000	3	3	8.1	91146000	1	1	2.4	0	2	2	5.5	0	4	4	7.9	54225000	418	49.223	9.55	unreviewed	901400	15675260	Multi-transmembrane	Sec-(SPI)	No CleavageSite	VBIStrPyo79812_1148	SPy_1311	1088011	1089267	1257	-	PF03062; MBOAT	spy:SPy_1311, spz:M5005_Spy_1072	EOG6DC6F9
Q99ZE4	Uncharacterized protein	M5005_Spy0974	SPy_1263	8	19.4	5	18.8333	3	3	19.4	865180000	3	3	19.4	623280000	2	2	19.4	610400000	1	1	17.7	0	2	2	19.4	0	2	2	19.4	105580000	62	6.981	9.64	unreviewed	901362	15675222	Multi-transmembrane	Sec-(SPI)	No CleavageSite	VBIStrPyo79812_1106	SPy_1263	1042350	1042538	189	-	PF10031; DUF2273	spy:SPy_1263, spz:M5005_Spy_0974	EOG625K33
Q99ZF2	Uncharacterized protein	M5005_Spy0964	SPy_1254	8	22.2	11	24.4333	2	2	20.2	0	3	3	23.2	121270000	3	3	23.2	134840000	1	1	5.1	0	7	7	41.9	111260000	3	3	26.3	109830000	198	22.486	8.35	unreviewed	901354	15675214	Intracellular	No pathway	No CleavageSite	VBIStrPyo79812_1097	SPy_1254	1035411	1036007	597	-	PF01420; Methylase_S	spy:SPy_1254, spz:M5005_Spy_0964	EOG6Q2SK3
Q99ZI3	Putative trimethylamine dehydrogenase	M5005_Spy0933	SPy_1219	10	11.9333	5	4.66667	4	4	15.3	68427000	2	2	7	0	4	4	13.5	0	0	0	0	0	2	2	3.5	0	3	3	10.5	0	399	44.482	8.88	unreviewed	901323	15675183	Intracellular	No pathway	No CleavageSite	VBIStrPyo79812_1065	SPy_1219	1003750	1004949	1200	-	PF00724; Oxidored_FMN	spy:SPy_1219, spz:M5005_Spy_0933	EOG6XHC2W
Q99ZK9	Citrate lyase acyl carrier protein	citD	SPy_1186	13	37.9	6	17.3	5	5	45.1	294290000	4	4	34.3	315540000	4	4	34.3	443970000	1	1	9.8	0	2	2	17.6	52345000	3	3	24.5	24370000	102	11.186	5.15	reviewed	901296	15675156	Intracellular	No pathway	No CleavageSite	VBIStrPyo79812_1037	SPy_1186	973601	973909	309	+	PF06857; ACP	spy:SPy_1186, spz:M5005_Spy_0905	EOG6S52TW
Q99ZN2	Uncharacterized protein	M5005_Spy0877	SPy_1156	9	28.2	8	41	3	3	28.2	226490000	3	3	28.2	245920000	3	3	28.2	119280000	3	3	28.2	138830000	4	4	69.2	152360000	1	1	25.6	0	39	4.558	10.84	unreviewed	901271	15675132	N-terminally anchored (No CS)	Sec-(SPI)	No CleavageSite	VBIStrPyo79812_1008	SPy_1156	951209	951328	120	+		spy:SPy_1156, spz:M5005_Spy_0877	EOG6065CQ
Q99ZN9	Pneumococcal vaccine antigen A homolog	pvaA	SPy_1147	9	18.1	5	12.0333	3	3	18.1	147760000	3	3	18.1	76820000	3	3	18.1	61902000	1	1	4.5	0	1	1	4.5	0	3	3	27.1	54945000	199	22.058	6.18	reviewed	901263	15675124	Intracellular	No pathway	No CleavageSite	VBIStrPyo79812_1000	SPy_1147	939970	940569	600	+		spy:SPy_1147, spz:M5005_Spy_0869	EOG6DJZ5Q
Q9A051	Putative endonuclease III (DNA repair)			13	22	6	9.5	6	6	28.9	235820000	3	3	12.8	201890000	4	4	24.3	343020000	2	2	9.2	91237000	3	3	13.8	111160000	1	1	5.5	0		24.408	9.23
Q9A0C9	Putative uracil permease	pyrP	SPy_0831	6	2.6	4	2.06667	2	2	2.6	170550000	2	2	2.6	117370000	2	2	2.6	113260000	0	0	0	0	2	2	3.1	0	2	2	3.1	0	419	44.009	7.52	unreviewed	900998	15674867	Multi-transmembrane	Sec-(SPI)	No CleavageSite	VBIStrPyo79812_0709	SPy_0831	680894	682153	1260	+	PF00860; Xan_ur_permease	spy:SPy_0831, spz:M5005_Spy_0640	EOG6Z3KKZ
Q9A0E0	Uncharacterized protein	M5005_Spy0629	SPy_0815	14	26.5	6	19.8667	5	5	37	358310000	4	4	18.5	348210000	5	5	24	399600000	1	1	13.7	0	3	3	26.7	71570000	2	2	19.2	0	146	15.367	6.8	unreviewed	900987	15674856	N-terminally anchored (No CS)	Sec-(SPI)	No CleavageSite	VBIStrPyo79812_0698	SPy_0815	671803	672243	441	-		spy:SPy_0815, spz:M5005_Spy_0629	EOG66QM58
Q9A0H0	Putative large conductance mechanosensitive channel	mscL	SPy_0780	6	17.5	6	20.5333	2	2	17.5	837380000	2	2	17.5	825930000	2	2	17.5	652420000	0	0	0	0	3	3	30.8	744890000	3	3	30.8	235190000	120	12.952	8.41	unreviewed	900956	15674825	Multi-transmembrane	Sec-(SPI)	No CleavageSite	VBIStrPyo79812_0666	SPy_0780	639713	640075	363	-	PF01741; MscL	spy:SPy_0780, spz:M5005_Spy_0598	EOG696C3G
Q9A0H7	Uncharacterized protein	M5005_Spy0591	SPy_0772	9	10.6	4	5.2	4	4	10.9	0	3	3	13.4	133360000	2	2	7.5	102940000	0	0	0	0	2	2	7.8	0	2	2	7.8	0	358	39.547	9.39	unreviewed	900949	15674818	Multi-transmembrane	Sec-(SPI)	No CleavageSite	VBIStrPyo79812_0659	SPy_0772	628548	629624	1077	+	PF02687; FtsX, PF12704; MacB_PCD	spy:SPy_0772, spz:M5005_Spy_0591	EOG6CP3X8
Q9A0W1	Uncharacterized protein	M5005_Spy0488	SPy_0589	7	22.7	2	12.0667	2	2	24.5	38399000	2	2	18.1	28547000	3	3	25.5	21050000	1	1	18.1	0	0	0	0	0	1	1	18.1	0	94	10.607	9.19	unreviewed	900801	15674675	Multi-transmembrane	Sec-(SPI)	No CleavageSite	VBIStrPyo79812_0504	SPy_0589	474460	474744	285	-	PF11674; DUF3270	spy:SPy_0589, spz:M5005_Spy_0488	EOG6423PH
Q9A161	Uncharacterized protein	M5005_Spy0364	SPy_0446	10	47	4	18.5	4	4	53	435610000	3	3	42.2	292860000	3	3	45.8	249840000	1	1	14.5	0	1	1	14.5	0	2	2	26.5	0	83	9.665	9.07	unreviewed	900692	15674569	Intracellular /TMH start AFTER 60	Possibly Sec-	No CleavageSite	VBIStrPyo79812_0378	SPy_0446	369125	369376	252	+		spy:SPy_0446, spz:M5005_Spy_0364	EOG6QCDHB
Q9A174	Uncharacterized protein	spyA	SPy_0428	16	21.4667	5	7.2	3	3	7.6	62996000	8	8	32.8	83691000	5	5	24	109820000	1	1	4.4	0	3	3	12.8	203870000	1	1	4.4	0	250	28.4	8.62	unreviewed	900678	15674555	N-terminally anchored (No CS)	Sec-(SPI)	No CleavageSite	VBIStrPyo79812_0363	SPy_0428	357122	357874	753	-	PF03496; ADPrib_exo_Tox	spy:SPy_0428, spz:M5005_Spy_0351	EOG6VTK0T
Q9A183	Putative arsenate reductase	SPy_0410	SPy_0410	10	37.9	11	39.2333	3	3	35.3	115780000	4	4	45.1	128810000	3	3	33.3	131640000	6	6	65.7	98020000	1	1	10.8	0	4	4	41.2	107290000	118	11.521	6.1	unreviewed	900669	15674546	Intracellular	No pathway	No CleavageSite	VBIStrPyo79812_0350	SPy_0410	341185	341541	357	+	PF03960; ArsC	spy:SPy_0410	EOG6HQSW2
Q9A1H8	Putative ribulose-phosphate 3-epimerase	rpe	SPy_0264	8	14.1	3	3.6	2	2	9.1	109910000	4	4	24.1	101880000	2	2	9.1	196760000	1	1	3.6	0	1	1	3.6	0	1	1	3.6	0	220	23.727	5.15	unreviewed	900564	15674444	Intracellular	No pathway	No CleavageSite	VBIStrPyo79812_0232	SPy_0264	228469	229131	663	+	PF00834; Ribul_P_3_epim	spy:SPy_0264, spz:M5005_Spy_0224	EOG67HK17
P67274	GTP cyclohydrolase 1 type 2 homolog	SPy_0931	SPy_0931	31	41.0667	4	4.06667	10	10	28.6	436620000	9	9	40.8	323240000	12	12	53.8	599520000	2	2	5.7	0	2	2	6.5	0	0	0	0	0	262	29.271	5.16	reviewed	901084	15674951	Intracellular	No pathway	No CleavageSite	VBIStrPyo79812_0802	SPy_0931	773810	774598	789	+	PF01784; NIF3	spy:SPy_0931, spz:M5005_Spy_0732	EOG6D8BD1
Q9A0F5	Uncharacterized protein	M5005_Spy0613	SPy_0798	6	3.8	4	2.2	2	2	4.8	0	2	2	3.4	0	2	2	3.2	152340000	0	0	0	0	2	2	3.4	0	2	2	3.2	115810000	498	56.423	9.54	unreviewed	900971	15674840	Multi-transmembrane	Sec-(SPI)	No CleavageSite	VBIStrPyo79812_0681	SPy_0798	656632	658128	1497	+	PF09913; DUF2142	spy:SPy_0798, spz:M5005_Spy_0613	EOG6QZMMG
Q9A0F7	Uncharacterized protein	M5005_Spy0611	SPy_0796	8	9.7	5	9.4	3	3	9.7	148410000	2	2	9.7	47576000	3	3	9.7	45678000	2	2	9.7	54274000	2	2	9.7	32700000	1	1	8.8	0	113	13.049	9.77	unreviewed	900969	15674838	Multi-transmembrane	Sec-(SPI)	No CleavageSite	VBIStrPyo79812_0679	SPy_0796	655031	655372	342	+	PF10066; DUF2304	spy:SPy_0796, spz:M5005_Spy_0611	EOG6WX4WD
Q99ZC6	Uncharacterized protein	SPy_1288	SPy_1288	6	8.8	3	4.4	2	2	8.8	36851000	2	2	8.8	30118000	2	2	8.8	35822000	1	1	4.4	0	1	1	4.4	0	1	1	4.4	0	118	13.589	9.39	unreviewed	901381	15675241	Multi-transmembrane	Sec-(SPI)	No CleavageSite	VBIStrPyo79812_1126	SPy_1288	1064323	1064679	357	-	PF09335; SNARE_assoc	spy:SPy_1288	EOG6D5G76
Q99Z07	Putative structural protein-phage associated	M5005_Spy1187	SPy_1457	31	38.0667	0	0	15	15	49.2	3764800000	8	8	33.3	797910000	8	8	31.7	632910000	0	0	0	0	0	0	0	0	0	0	0	0	303	32.792	5.26	unreviewed	901510	15675366	Intracellular	No pathway	No CleavageSite	VBIStrPyo79812_1270	SPy_1457	1204877	1205788	912	-	PF05065; Phage_capsid	spy:SPy_1457, spz:M5005_Spy_1187	EOG6VB6XJ
Q99ZD8	CAMP factor	cfa	SPy_1273	20	28.6667	0	0	8	8	35	4052200000	9	9	37.4	2052000000	3	3	13.6	295240000	0	0	0	0	0	0	0	0	0	0	0	0	257	28.429	6.74	unreviewed	901368	15675228	N-terminally anchored (No CS)	Sec-(SPI)	No CleavageSite	VBIStrPyo79812_1113	SPy_1273	1049702	1050475	774	-	PF07373; CAMP_factor	spy:SPy_1273	EOG6QP0ZM
Q99ZZ3	Uncharacterized protein	SPy_1002	SPy_1002	15	46.6	0	0	4	4	40.8	920690000	5	5	49	376830000	6	6	50	314560000	0	0	0	0	0	0	0	0	0	0	0	0	98	11.334	6.14	unreviewed	901144	15675009	N-terminally anchored (No CS)	Sec-(SPI)	No CleavageSite	VBIStrPyo79812_0865	SPy_1002	816988	817284	297	+		spy:SPy_1002	EOG6G7R64
Q9A0V0	Uncharacterized protein	M5005_Spy0502	SPy_0604	24	63.7667	1	3.9	8	8	64.8	1824400000	8	8	64.8	1467200000	8	8	61.7	1084200000	1	1	11.7	0	0	0	0	0	0	0	0	0	128	14.324	6	unreviewed	900812	15674686	Lipid anchored	Sec-(SPII)	MLLVACS	VBIStrPyo79812_0517	SPy_0604	484744	485130	387	+	PF14478; DUF4430	spy:SPy_0604, spz:M5005_Spy_0502	EOG6M3PMG
Q9A1Y7	Phosphoribosylamine--glycine ligase	purD	SPy_0032	9	9	5	4.43333	2	2	5.9	53773000	4	4	11.6	40075000	3	3	9.5	77987000	1	1	2.9	0	3	3	8.3	0	1	1	2.1	0	421	45.452	4.67	reviewed	900390	15674274	Intracellular	No pathway	No CleavageSite	VBIStrPyo79812_0030	SPy_0032	46500	47765	1266	+	PF01071; GARS_A, PF02843; GARS_C, PF02844; GARS_N	spy:SPy_0032, spz:M5005_Spy_0029	EOG69SKD1
P65987	DNA repair protein RecO	recO	SPy_0021	10	19.9	13	23.2667	4	4	23.1	102130000	4	4	23.1	109890000	2	2	13.5	103430000	2	2	9.2	0	7	7	35.9	77524000	4	4	24.7	82797000	251	29.498	6.95	reviewed	900381	15674265	Intracellular	No pathway	No CleavageSite	VBIStrPyo79812_0020	SPy_0021	33143	33898	756	+	PF02565; RecO_C, PF11967; RecO_N	spy:SPy_0021, spz:M5005_Spy_0019	EOG6QK4TR
Q7DAK9	Mitogenic factor	mf	SPy_2043	9	15.9667	16	26.9667	4	4	19.9	97849000	3	3	16.6	88894000	2	2	11.4	57427000	6	6	31	94529000	3	3	13.7	0	7	7	36.2	55315000	271	30.043	9.23	unreviewed	901695	15675815	Secretory(released) (with CS)	Sec-(SPI)	TVTLENTA	VBIStrPyo79812_1772	SPy_2043	1701881	1702696	816	-	PF01223; Endonuclease_NS	spy:SPy_2043, spz:M5005_Spy_1738	EOG64XXQW
Q7DAL0	Putative transcription regulator	ropB	SPy_2042	10	9.63333	8	12	2	2	6.4	61682000	3	3	9.6	57470000	5	5	12.9	52767000	2	2	7.1	0	4	4	20	42176000	2	2	8.9	0	280	33.247	5.68	unreviewed	901694	15675814	Intracellular	No pathway	No CleavageSite	VBIStrPyo79812_1771	SPy_2042	1700798	1701640	843	+		spy:SPy_2042	EOG6HXJ70
Q99Y25	Putative type I site-specific deoxyribonuclease	hsdS	SPy_1905	30	28.1	9	7.1	7	7	21.1	147020000	12	12	36.6	273470000	11	11	26.6	186850000	2	2	4.3	0	2	2	4	0	5	5	13	92548000	399	45.245	7.94	unreviewed	901591	15675718	Intracellular	No pathway	No CleavageSite	VBIStrPyo79812_1654	SPy_1905	1587927	1589126	1200	+	PF01420; Methylase_S	spy:SPy_1905, spz:M5005_Spy_1622	EOG6V7BS3
Q99YE3	Uncharacterized protein	manO	SPy_1741	16	53.8	12	43.7	5	5	51.3	209540000	6	6	58.8	194050000	5	5	51.3	145830000	4	4	42	209890000	6	6	58.8	164180000	2	2	30.3	0	119	13.48	9.77	unreviewed	901976	15675590	Intracellular	No pathway	No CleavageSite	VBIStrPyo79812_1515	SPy_1741	1442819	1443178	360	+	PF06115; DUF956	spy:SPy_1741, spz:M5005_Spy_1482	EOG6PCQ3N
Q99YI6	Uncharacterized protein	SPy_1686	SPy_1686	16	39.5667	7	25.3	5	5	38	12836000000	6	6	42.7	8210200000	5	5	38	5545400000	3	3	33.3	173860000	2	2	21.3	0	2	2	21.3	264570000	114	16.839	5.41	unreviewed	901931	15675546	Lipid anchored	Sec-(SPII)	LSLAACD	VBIStrPyo79812_1467	SPy_1686	1400330	1400674	345	-	PF03413; PepSY	spy:SPy_1686	EOG693GWH
Q99YK0	Cell division protein FtsL	ftsL	SPy_1665	8	24.3	7	18.4	4	4	41.1	2505400000	2	2	15.9	0	2	2	15.9	0	2	2	16.8	0	2	2	17.8	0	3	3	20.6	512380000	107	12.25	10.13	unreviewed	901915	15675532	N-terminally anchored (No CS)	Sec-(SPI)	No CleavageSite	VBIStrPyo79812_1450	SPy_1665	1383167	1383490	324	-	PF04977; DivIC	spy:SPy_1665	EOG6T7NFC
Q99ZC4	Uncharacterized protein	M5005_Spy1054	SPy_1290	12	28.6	7	13.2333	4	4	28.6	369970000	3	3	25.2	247800000	5	5	32	216720000	2	2	8.7	0	2	2	8.7	175140000	3	3	22.3	76411000	206	23.005	5.12	unreviewed	901383	15675243	Lipid anchored	Sec-(SPII)	SFLVACS	VBIStrPyo79812_1129	SPy_1290	1065679	1066299	621	+	PF12978; DUF3862	spy:SPy_1290, spz:M5005_Spy_1054	EOG6JB17V
Q99ZF9	Putative myo-inositol-1(Or 4)-monophosphatase	M5005_Spy0957	SPy_1247	11	17.4667	8	12.8667	3	3	13.4	246680000	4	4	19.5	319920000	4	4	19.5	273300000	2	2	10.7	0	3	3	12.6	300240000	3	3	15.3	160430000	262	29.435	5.05	unreviewed	901347	15675207	Intracellular	No pathway	No CleavageSite	VBIStrPyo79812_1090	SPy_1247	1029541	1030329	789	-	PF00459; Inositol_P	spy:SPy_1247, spz:M5005_Spy_0957	EOG6QK4W4
Q99ZJ3	Pyridoxal kinase	pdxK	SPy_1209	7	12.0333	10	12.2333	2	2	10.4	53287000	2	2	10.8	34334000	3	3	14.9	50617000	3	3	9.7	41374000	2	2	6.9	0	5	5	20.1	35418000	288	32.24	8.19	unreviewed	901313	15675173	Intracellular	No pathway	No CleavageSite	VBIStrPyo79812_1055	SPy_1209	992876	993742	867	-	PF08543; Phos_pyr_kin	spy:SPy_1209, spz:M5005_Spy_0923	EOG66F095
Q99ZY6	Uncharacterized protein	M5005_Spy0743	SPy_1016	14	20.7	9	12.3667	5	5	20.5	81151000	4	4	17.2	78398000	5	5	24.4	88835000	4	4	12.7	38711000	2	2	9.6	0	3	3	14.8	46029000	332	35.78	9.47	unreviewed	901152	15675017	N-terminally anchored (No CS)	Sec-(SPI)	No CleavageSite	VBIStrPyo79812_0876	SPy_1016	826220	827218	999	+	PF04392; ABC_sub_bind	spy:SPy_1016, spz:M5005_Spy_0743	EOG625K21
Q99ZY9	Uncharacterized protein	M5005_Spy0738	SPy_1011	10	8.83333	10	11.2	4	4	9.4	101260000	3	3	6.9	135230000	3	3	10.2	129420000	4	4	13	105320000	2	2	5.1	0	4	4	15.5	104730000	393	44.228	9.11	unreviewed	901149	15675014	Multi-transmembrane	Sec-(SPI)	No CleavageSite	VBIStrPyo79812_0872	SPy_1011	821737	822918	1182	+	PF01594; UPF0118	spy:SPy_1011, spz:M5005_Spy_0738	EOG6J74SC
Q9A0A9	Putative peptidoglycan hydrolase	mur1.1	SPy_0856	16	35.5333	7	13.6	6	6	43.7	124640000	4	4	30.7	94282000	6	6	32.2	86605000	2	2	11.6	39888000	2	2	13.1	0	3	3	16.1	28366000	170	22.87	9.64	unreviewed	901020	15674889	N-terminally anchored (with CS)	Sec-(SPI)	ETLTFVRK	VBIStrPyo79812_0733	SPy_0856	708420	708932	513	+	PF01832; Glucosaminidase	spy:SPy_0856	EOG6GTZPF
Q9A0A8	Putative peptidoglycan hydrolase	mur1.2	SPy_0857	12	31.5	7	18.4667	4	4	31.5	142540000	4	4	31.5	230530000	4	4	31.5	199390000	3	3	24.3	57654000	2	2	17.9	66364000	2	2	13.2	0	235	25.495	5.38	unreviewed	901021	15674890	Lipid anchored	Sec-(SPII)	VLAACLG	VBIStrPyo79812_0734	SPy_0857	709084	709791	708	+	PF01832; Glucosaminidase	spy:SPy_0857, spz:M5005_Spy_0664	EOG6GTZPF
Q99XS1	Probable dipeptidase B	pepDB	SPy_2066	1	1.2	15	13.7667	0	0	0	0	0	0	0	0	1	1	3.6	0	4	4	10	97114000	2	2	5	0	9	9	26.3	121400000	498	55.465	8.68	reviewed	901713	15675831	Secretory(released) (with CS)	Sec-(SPI)	SVSYACTG	VBIStrPyo79812_1792	SPy_2066	1719939	1721435	1497	+	PF03577; Peptidase_C69	spy:SPy_2066, spz:M5005_Spy_1758	EOG6VMTJQ
Q99Y03	Uncharacterized protein			4	9.13333	6	15.5	1	1	7.6	0	2	2	12.2	18068000	1	1	7.6	0	2	2	22.1	0	2	2	12.2	30834000	2	2	12.2	25607000		20.241	6.2
Q99Y23	Putative response regulator of salavaricin regulon	salR	SPy_1908	3	9.1	7	9.8	2	2	13.9	0	0	0	0	0	1	1	13.4	0	2	2	8	27541000	3	3	13.9	22220000	2	2	7.5	0	201	23.281	6.42	unreviewed	901593	15675720	Intracellular	No pathway	No CleavageSite	VBIStrPyo79812_1657	SPy_1908	1591272	1591877	606	-	PF00196; GerE, PF00072; Response_reg	spy:SPy_1908, spz:M5005_Spy_1625	EOG693GN4
Q99YA6	Putative ABC transporter (ATP-binding protein)	M5005_Spy1524	SPy_1790	2	1.26667	13	8.5	2	2	3.8	71893000	0	0	0	0	0	0	0	0	7	7	14.9	112060000	2	2	2.9	0	4	4	7.7	82207000	556	62.671	7.58	unreviewed	902020	15675629	Multi-transmembrane	Sec-(SPI)	No CleavageSite	VBIStrPyo79812_1559	SPy_1790	1481809	1483479	1671	-	PF00664; ABC_membrane, PF00005; ABC_tran	spy:SPy_1790, spz:M5005_Spy_1524	EOG6T7N3V
Q99YF9	Uncharacterized protein			0	0	7	19.3667	0	0	0	0	0	0	0	0	0	0	0	0	2	2	22.4	63696000	3	3	24.5	57593000	2	2	11.2	0		11.26	9.85
Q99YS0	Uncharacterized protein	M5005_Spy1293	SPy_1569	2	3.2	7	13	1	1	4.8	0	0	0	0	0	1	1	4.8	0	2	2	9.6	0	2	2	12.3	61615000	3	3	17.1	0	187	21.782	6.11	unreviewed	901818	15675461	Intracellular	No pathway	No CleavageSite	VBIStrPyo79812_1371	SPy_1569	1294708	1295271	564	-		spy:SPy_1569, spz:M5005_Spy_1293	EOG6KT2PX
Q99Z73	Uncharacterized protein			3	7.26667	8	18.5667	0	0	0	0	1	1	7.9	0	2	2	13.9	0	2	2	13.9	0	3	3	21.2	77638000	3	3	20.6	45380000		18.254	5
Q99ZL6	Putative methylmalonyl-CoA decarboxylase, gamma-subunit			1	4.6	6	27.0333	1	1	13.8	0	0	0	0	0	0	0	0	0	2	2	25.9	36467000	2	2	25.9	28048000	2	2	29.3	0		12.28	4.75
Q99ZV2	Putative phospotransferase system (PTS), enzyme II, component C	SPy_1059	SPy_1059	6	7.46667	7	9.13333	1	1	6.1	0	2	2	6.8	106840000	3	3	9.5	93117000	2	2	9.5	112740000	3	3	9.5	106720000	2	2	8.4	0	269	27.791	6.16	unreviewed	901187	15675051	Multi-transmembrane	Sec-(SPI)	No CleavageSite	VBIStrPyo79812_0914	SPy_1059	867776	868585	810	+	PF03609; EII-Sor	spy:SPy_1059	EOG6XHC7K
Q99ZW1	Uncharacterized protein	cas1	SPy_1047	1	1.03333	8	9.2	0	0	0	0	0	0	0	0	1	1	3.1	0	2	2	7.6	0	2	2	5.5	19066000	4	4	14.5	28716000	289	33.363	7.2	unreviewed	901177	15675042	Intracellular	No pathway	No CleavageSite	VBIStrPyo79812_0903	SPy_1047	858863	859732	870	+	PF01867; Cas_Cas1	spy:SPy_1047, spz:M5005_Spy_0770	EOG6NKR5Q
Q9A079	Putative transcriptional regulator	cpsY	SPy_0898	2	2.56667	14	17.9667	1	1	4.7	0	0	0	0	0	1	1	3	0	3	3	10	0	5	5	19.6	187290000	6	6	24.3	154310000	284	34.656	5.41	unreviewed	901053	15674920	Intracellular	No pathway	No CleavageSite	VBIStrPyo79812_0771	SPy_0898	742702	743556	855	-	PF00126; HTH_1, PF03466; LysR_substrate	spy:SPy_0898	EOG6NKR2H
Q9A0F3	Putative pore-forming peptide	ebsA	SPy_0800	5	10.0667	8	12.9667	2	2	11.1	0	1	1	7.4	0	2	2	11.7	0	3	3	17.9	0	3	3	11.7	81640000	2	2	9.3	0	162	19.14	9.55	unreviewed	900973	15674842	Multi-transmembrane	Sec-(SPI)	No CleavageSite	VBIStrPyo79812_0683	SPy_0800	659486	659974	489	+		spy:SPy_0800, spz:M5005_Spy_0615	EOG603933
Q9A0S6	Uncharacterized protein	M5005_Spy0529	SPy_0642	3	2.13333	7	5.46667	1	1	2.3	0	2	2	4.1	23076000	0	0	0	0	2	2	3.8	0	2	2	5.4	28122000	3	3	7.2	19583000	391	43.974	6.86	unreviewed	900838	15674712	Intracellular	No pathway	No CleavageSite	VBIStrPyo79812_0544	SPy_0642	514849	516024	1176	+	PF08331; DUF1730	spy:SPy_0642, spz:M5005_Spy_0529	EOG60PHCZ
Q9A1A6	Uncharacterized protein	M5005_Spy0315	SPy_0376	6	8.16667	6	7.5	1	1	4.9	0	3	3	11.8	29415000	2	2	7.8	32669000	2	2	7.5	0	2	2	7.5	0	2	2	7.5	0	306	35.511	7.02	unreviewed	900646	15674523	Intracellular	No pathway	No CleavageSite	VBIStrPyo79812_0324	SPy_0376	320899	321819	921	+	PF04055; Radical_SAM	spy:SPy_0376, spz:M5005_Spy_0315	EOG6TFCS0
Q9A0L2	Putative transposase	SPy_0723	SPy_0723	4	2.86667	6	4.3	2	2	4.3	37544000	2	2	4.3	0	0	0	0	0	2	2	4.3	28589000	2	2	4.3	0	2	2	4.3	19123000	420	45.17	9.31	unreviewed	900908	15674779	Multi-transmembrane	Sec-(SPI)	No CleavageSite	VBIStrPyo79812_0615	SPy_0723	578383	579645	1263	+	PF00654; Voltage_CLC	spy:SPy_0723	EOG6XDGWX
Q9A1S8	Putative glutamyl-aminopeptidase	pepA	SPy_0115	71	85.5333	8	13.4	24	24	90.7	24736000000	23	23	82	19549000000	24	24	83.9	29430000000	2	2	7.3	21346000	5	5	30.1	43511000	1	1	2.8	25983000	355	38.555	5.35	unreviewed	900452	15674335	Intracellular	No pathway	No CleavageSite	VBIStrPyo79812_0097	SPy_0115	108813	109880	1068	-	PF05343; Peptidase_M42	spy:SPy_0115, spz:M5005_Spy_0097	EOG6V4GDH
Q9A173	Uncharacterized protein	SPy_0430	SPy_0430	36	49.1333	7	18.8333	12	12	49.5	18322000000	13	13	49.5	10655000000	11	11	48.4	19833000000	2	2	17.4	63942000	3	3	21.7	54105000	2	2	17.4	28381000	178	20.55	4.68	unreviewed	900679	15674556	Secretory(released) (with CS)	Sec-(SPI)	HPVQAEVI	VBIStrPyo79812_0364	SPy_0430	358333	358869	537	+		spy:SPy_0430	EOG6RJV6C
P69883	60 kDa chaperonin	groL	SPy_2070	135	83.4667	83	63.6	45	45	84.2	465530000000	44	44	83.1	226900000000	46	46	83.1	383690000000	27	27	63.7	3788300000	28	28	63.7	4711800000	28	28	63.4	4059200000	543	57.06	4.84	reviewed	901714	15675832	Intracellular	No pathway	No CleavageSite	VBIStrPyo79812_1795	SPy_2070	1722638	1724269	1632	-	PF00118; Cpn60_TCP1	spy:SPy_2070, spz:M5005_Spy_1761	EOG6JDWBZ
Q99YL0	Putative cysteine aminopeptidase C	pepC	SPy_1651	117	76.9333	42	38.4333	37	37	77.1	84012000000	39	39	76.6	68245000000	41	41	77.1	97314000000	10	10	28.3	693900000	15	15	38.9	1451700000	17	17	48.1	1165800000	445	50.832	5.19	unreviewed	901904	15675522	Intracellular	No pathway	No CleavageSite	VBIStrPyo79812_1438	SPy_1651	1369824	1371161	1338	-	PF03051; Peptidase_C1_2	spy:SPy_1651, spz:M5005_Spy_1356	EOG66XB95
Q99XU1	Uncharacterized protein	M5005_Spy1729	SPy_2033	21	40.3333	15	33.6	6	6	33.6	52036000000	9	9	47.8	35630000000	6	6	39.6	28534000000	5	5	33.6	499390000	5	5	33.6	462570000	5	5	33.6	489560000	134	14.56	9.45	unreviewed	901686	15675808	Lipid anchored	Sec-(SPII)	FLTACGT	VBIStrPyo79812_1762	SPy_2033	1695462	1695866	405	-		spy:SPy_2033, spz:M5005_Spy_1729	EOG6K13X4
Q99YA2	Putative ABC transporter (Periplasmic binding protein)	M5005_Spy1528	SPy_1795	24	34.9333	6	6.7	9	9	32	180250000	8	8	34	946740000	7	7	38.8	539920000	2	2	6.8	13566000	2	2	6.8	11914000	2	2	6.5	13999000	294	33.363	6.19	unreviewed	902024	15675633	Lipid anchored	Sec-(SPII)	FFLVACV	VBIStrPyo79812_1563	SPy_1795	1487089	1487973	885	-	PF01497; Peripla_BP_2	spy:SPy_1795, spz:M5005_Spy_1528	EOG63JRBX
Q9A1L1	Glucose-6-phosphate isomerase	pgi	SPy_0215	96	64.4333	33	35.2667	34	34	70.8	18455000000	31	31	60.8	10719000000	31	31	61.7	17995000000	9	9	31.4	320580000	13	13	41.4	559860000	11	11	33	403380000	449	49.422	5.01	reviewed	900528	15674409	Intracellular	No pathway	No CleavageSite	VBIStrPyo79812_0189	SPy_0215	191686	193035	1350	+	PF00342; PGI	spy:SPy_0215, spz:M5005_Spy_0185	EOG64R61J
Q9A1E4	Uncharacterized protein	M5005_Spy0271	SPy_0319	53	64.5667	20	31.4667	18	18	67.3	8646800000	18	18	67.3	6880000000	17	17	59.1	4606800000	4	4	21	234320000	8	8	36.7	402150000	8	8	36.7	492990000	281	31.121	7.31	unreviewed	900605	15674483	Lipid anchored	Sec-(SPII)	TVLVACS	VBIStrPyo79812_0278	SPy_0319	280513	281358	846	+	PF03180; Lipoprotein_9	spy:SPy_0319, spz:M5005_Spy_0271	EOG6P073X
P69949	Enolase	eno	SPy_0731	138	94.0333	113	85.0667	46	46	94.5	755350000000	47	47	92.9	575900000000	45	45	94.7	683830000000	36	36	84.4	36037000000	39	39	86.4	43819000000	38	38	84.4	35358000000	435	47.327	4.83	reviewed	900915	15674785	Intracellular	No pathway	No CleavageSite	VBIStrPyo79812_0622	SPy_0731	586541	587848	1308	+	PF00113; Enolase_C, PF03952; Enolase_N	spy:SPy_0731, spz:M5005_Spy_0556	EOG65J589
Q9A060	Uncharacterized protein	M5005_Spy0721	SPy_0919	14	34.5	7	22.9667	5	5	34.5	3946200000	4	4	34.5	5072800000	5	5	34.5	2532100000	2	2	17.2	214610000	3	3	34.5	269390000	2	2	17.2	160190000	58	6.345	10.29	unreviewed	901073	15674940	Secretory(released) (with CS)	Sec-(SPI)	AGAVFAVK	VBIStrPyo79812_0791	SPy_0919	763913	764089	177	-	PF11240; DUF3042	spy:SPy_0919, spz:M5005_Spy_0721	EOG61VZFS
Q9A156	Putative cyclophilin-type protein	SPy_0457	SPy_0457	56	69.8	35	62.4333	19	19	69.8	33108000000	19	19	69.8	32541000000	18	18	69.8	23645000000	13	13	65.3	1854900000	10	10	60.1	1504100000	12	12	61.9	2029700000	268	29.324	7.46	unreviewed	900699	15674576	Lipid anchored	Sec-(SPII)	LNLSACE	VBIStrPyo79812_0385	SPy_0457	374201	375007	807	-	PF00160; Pro_isomerase	spy:SPy_0457	EOG6DRPKW
Q9A1E5	Uncharacterized protein	M5005_Spy0270	SPy_0317	65	70.8333	47	61.6667	23	23	73.2	38785000000	22	22	71.8	30218000000	20	20	67.5	21761000000	16	16	61.1	1808500000	15	15	58.9	1652600000	16	16	65	1998200000	280	30.604	7.4	unreviewed	900604	15674482	Lipid anchored	Sec-(SPII)	TLVLAAC	VBIStrPyo79812_0277	SPy_0317	279342	280184	843	+	PF00497; SBP_bac_3	spy:SPy_0317, spz:M5005_Spy_0270	EOG6JQH58
Q9A1Z8	Putative secreted protein	sibA	SPy_0019	54	52.7667	38	42.9667	17	17	53.8	10869000000	20	20	54.5	16039000000	17	17	50	24930000000	13	13	44	1117900000	11	11	37.4	1051100000	14	14	47.5	979030000	398	41.874	8.43	unreviewed	900379	15674263	N-terminally anchored (with CS)	Sec-(SPI)	TTVGAEDL	VBIStrPyo79812_0018	SPy_0019	30546	31742	1197	+	PF05257; CHAP	spy:SPy_0019, spz:M5005_Spy_0017	EOG6WQD93
Q9A0H2	Putative ABC transporter (Substrate-binding protein)	M5005_Spy0596	SPy_0778	33	41.3667	21	32.4667	12	12	42.2	5884600000	12	12	45.6	5768400000	9	9	36.3	4255300000	8	8	34.1	373620000	7	7	33.3	349250000	6	6	30	285440000	270	29.318	8.73	unreviewed	900954	15674823	Lipid anchored	Sec-(SPII)	YPLAACN	VBIStrPyo79812_0664	SPy_0778	638456	639268	813	+	PF00497; SBP_bac_3	spy:SPy_0778, spz:M5005_Spy_0596	EOG6JQH58
Q9A1P7	Putative ABC transporter (Lipoprotein)	SPy_0163	SPy_0163	59	58.9333	49	56.7	20	18	57.6	45816000000	19	17	59.6	37648000000	20	18	59.6	27397000000	15	13	56.4	3430300000	18	17	57.3	3448400000	16	14	56.4	3086200000	347	36.189	5.63	unreviewed	900486	15674368	Lipid anchored	Sec-(SPII)	TLGGCTN	VBIStrPyo79812_0141	SPy_0163	147460	148503	1044	+	PF02608; Bmp	spy:SPy_0163	EOG6Z9B3D
Q99Y41	Putative glutamine synthetase	glnA	SPy_1877	108	76	82	71	34	34	73.9	99862000000	40	40	77.5	63109000000	34	34	76.6	81795000000	26	26	69.4	5623600000	27	27	71.7	12470000000	29	29	71.9	9727100000	448	50.408	5.38	unreviewed	902087	15675696	Intracellular	No pathway	No CleavageSite	VBIStrPyo79812_1630	SPy_1877	1558037	1559383	1347	-	PF00120; Gln-synt_C, PF03951; Gln-synt_N	spy:SPy_1877, spz:M5005_Spy_1596	EOG6B360N
Q9A074	Putative ABC transporter (Binding protein)	SPy_0903	SPy_0903	37	45.0333	17	20.6333	12	12	45.2	1625900000	12	12	43.1	1657400000	13	13	46.8	1271200000	5	5	17.4	142580000	5	5	17.7	202370000	7	7	26.8	139340000	287	33.212	9.11	unreviewed	901058	15674925	Lipid anchored	Sec-(SPII)	LLLAACA	VBIStrPyo79812_0776	SPy_0903	747790	748653	864	+	PF00497; SBP_bac_3	spy:SPy_0903	EOG6JQH58
Q99ZX6	Putative dihydrolipoamide S-acetyltransferase	acoC	SPy_1029	110	83.6667	79	65.3667	38	33	80	79735000000	37	33	89.1	122170000000	35	31	81.9	101680000000	27	25	66.3	10445000000	26	24	64.6	11619000000	26	24	65.2	9843500000	469	49.77	5.34	unreviewed	901162	15675027	Intracellular	No pathway	No CleavageSite	VBIStrPyo79812_0886	SPy_1029	836775	838184	1410	+	PF00198; 2-oxoacid_dh, PF00364; Biotin_lipoyl, PF02817; E3_binding	spy:SPy_1029, spz:M5005_Spy_0753	EOG610413
Q99ZN1	Uncharacterized protein	M5005_Spy0878	SPy_1157	23	64.2333	17	56.5333	8	8	64.8	7436000000	8	8	64.8	6790700000	7	7	63.1	3866300000	6	6	59	637610000	5	5	51.6	714090000	6	6	59	635620000	122	13.146	5.06	unreviewed	901272	15675133	N-terminally anchored (No CS)	Sec-(SPI)	No CleavageSite	VBIStrPyo79812_1009	SPy_1157	951336	951704	369	+		spy:SPy_1157, spz:M5005_Spy_0878	EOG690MJD
Q9A170	Uncharacterized protein	M5005_Spy0354	SPy_0433	26	39.8333	9	16.2	8	8	43.3	202010000	9	9	38.1	514250000	9	9	38.1	264790000	4	4	20	67277000	2	2	11.9	31731000	3	3	16.7	33085000	210	24.599	6.81	unreviewed	900682	15674559	N-terminally anchored (No CS)	Sec-(SPI)	No CleavageSite	VBIStrPyo79812_0367	SPy_0433	359488	360120	633	-		spy:SPy_0433, spz:M5005_Spy_0354	EOG6WQD6X
Q9A0W2	Uncharacterized protein	M5005_Spy0487	SPy_0588	44	83.5333	41	77.6667	18	18	88.7	39779000000	13	13	74.6	28427000000	13	13	87.3	16429000000	15	15	88.7	3449500000	13	13	74.6	3497800000	13	13	69.7	2640600000	142	16.08	4.93	unreviewed	900800	15674674	Secretory(released) (with CS)	Sec-(SPI)	EKGKALKN	VBIStrPyo79812_0503	SPy_0588	473872	474300	429	+	PF12732; YtxH	spy:SPy_0588, spz:M5005_Spy_0487	EOG69D3MH
Q9A1S0	Uncharacterized protein	M5005_Spy0111	SPy_0130	15	28.4	9	16.1	5	5	28.4	1612800000	5	5	28.4	1101700000	5	5	28.4	612490000	2	2	8.8	107370000	4	4	22.8	158490000	3	3	16.7	180810000	215	24.188	5.44	unreviewed	900462	15674345	LPxTG Cell-wall anchored	Sec-(SPI)	found LPxTG motif :LPSTG	VBIStrPyo79812_0112	SPy_0130	121417	122064	648	+		spy:SPy_0130, spz:M5005_Spy_0111	EOG62K1WZ
Q9A0U8	Putative oligopeptidase	pepF	SPy_0606	67	42.3333	26	17.2	21	21	40.9	2163600000	22	22	39.7	1748900000	24	24	46.4	2723300000	8	8	14	316510000	7	7	15.4	257770000	11	11	22.2	246690000	599	68.66	4.96	unreviewed	900814	15674688	Intracellular	No pathway	No CleavageSite	VBIStrPyo79812_0519	SPy_0606	485648	487447	1800	-	PF01432; Peptidase_M3, PF08439; Peptidase_M3_N	spy:SPy_0606, spz:M5005_Spy_0504	EOG6CCH1Q
Q99ZH4	Putative lipoprotein	M5005_Spy0942	SPy_1228	67	61.1	57	57.4	22	20	61.1	198060000000	23	21	61.1	170710000000	22	20	61.1	130290000000	19	17	58	19779000000	20	19	59.1	20764000000	18	16	55.1	22887000000	350	36.374	7.9	unreviewed	901332	15675192	Lipid anchored	Sec-(SPII)	LSLAACG	VBIStrPyo79812_1074	SPy_1228	1013628	1014680	1053	-	PF02608; Bmp	spy:SPy_1228, spz:M5005_Spy_0942	EOG6Z9B3D
Q99YP8	Putative hyaluronidase	SPy_1600	SPy_1600	26	17.2	15	9.06667	10	10	21.1	240210000	6	6	12.1	157320000	10	10	18.4	343920000	5	5	8.9	28931000	6	6	11.2	44097000	4	4	7.1	28889000	564	66.38	5.41	unreviewed	901847	15675483	Intracellular	No pathway	No CleavageSite	VBIStrPyo79812_1395	SPy_1600	1317473	1319167	1695	-	PF07555; NAGidase	spy:SPy_1600	EOG6BPDD0
Q99Y69	Signal peptidase I	spi	SPy_1842	60	78.3333	32	69.0333	19	19	79.7	13165000000	21	21	75.6	14295000000	20	20	79.7	9263800000	9	9	69	1167900000	13	13	71.6	2001500000	10	10	66.5	2082600000	197	22.803	7.39	unreviewed	902059	15675668	N-terminally anchored (No CS)	Sec-(SPI)	No CleavageSite	VBIStrPyo79812_1600	SPy_1842	1527719	1528312	594	+	PF00717; Peptidase_S24	spy:SPy_1842, spz:M5005_Spy_1565	EOG622PW8
Q99Y01	Uncharacterized protein	M5005_Spy1653	SPy_1939	35	55.4667	30	50.9333	13	13	56.6	4298800000	11	11	56.6	3669700000	11	11	53.2	2437900000	8	8	44.5	461530000	10	10	51.7	426470000	12	12	56.6	497310000	265	29.009	9.74	unreviewed	901619	15675742	C-terminally anchored (with CS)	Sec-(SPI)	KAISVYAQ	VBIStrPyo79812_1686	SPy_1939	1613383	1614180	798	-		spy:SPy_1939, spz:M5005_Spy_1653	EOG6HB9PQ
Q99ZX5	Putative dihydrolipoamide dehydrogenase, component E3	acoL	SPy_1031	121	73.0667	109	66.5	40	35	72.9	156850000000	42	38	73.4	197290000000	39	35	72.9	166310000000	37	35	67.1	22971000000	36	34	66.6	23558000000	36	34	65.8	21865000000	587	62.427	5	unreviewed	901163	15675028	Intracellular	No pathway	No CleavageSite	VBIStrPyo79812_0888	SPy_1031	838511	840274	1764	+	PF00364; Biotin_lipoyl, PF00070; Pyr_redox, PF07992; Pyr_redox_2, PF02852; Pyr_redox_dim	spy:SPy_1031, spz:M5005_Spy_0755	EOG6QCD6D
Q99YV8	Uncharacterized protein	M5005_Spy1248	SPy_1519	35	54.7	15	27.6333	10	10	44.4	697900000	14	14	61.4	1088100000	11	11	58.3	1476900000	6	6	38.1	124110000	4	4	19.7	170740000	5	5	25.1	147290000	223	25.471	9.26	unreviewed	901564	15675419	Intracellular	No pathway	No CleavageSite	VBIStrPyo79812_1325	SPy_1519	1247719	1248390	672	-	PF01168; Ala_racemase_N	spy:SPy_1519, spz:M5005_Spy_1248	EOG6G7R84
Q9A0F1	Uncharacterized protein	M5005_Spy0617	SPy_0802	15	40.5	13	40.5	5	5	40.5	4212000000	5	5	40.5	4040700000	5	5	40.5	3639400000	4	4	40.5	500590000	4	4	40.5	477750000	5	5	40.5	707820000	158	17.053	7.4	unreviewed	900975	15674844	N-terminally anchored (No CS)	Sec-(SPI)	No CleavageSite	VBIStrPyo79812_0685	SPy_0802	660207	660683	477	+		spy:SPy_0802, spz:M5005_Spy_0617	EOG676ZBH
Q99XT4	Transaldolase	mipB	SPy_2048	26	48.9333	9	14.3	8	8	44.6	414660000	10	10	53.6	794120000	8	8	48.6	634110000	3	3	14.9	94579000	2	2	8.6	84605000	4	4	19.4	78337000	222	24.433	5.45	unreviewed	901699	15675818	Intracellular	No pathway	No CleavageSite	VBIStrPyo79812_1776	SPy_2048	1704796	1705464	669	-	PF00923; Transaldolase	spy:SPy_2048	EOG6PS600
Q99Z67	Putative NADP-dependent glyceraldehyde-3-phosphate dehydrogenase	gapN	SPy_1371	113	76.2	88	69.3333	37	37	75.8	66133000000	38	38	76.6	81237000000	38	38	76.2	86946000000	31	31	72.2	11286000000	29	29	67.2	12401000000	28	28	68.6	9593400000	475	50.337	5.15	unreviewed	901445	15675303	Intracellular	No pathway	No CleavageSite	VBIStrPyo79812_1197	SPy_1371	1137665	1139092	1428	-	PF00171; Aldedh	spy:SPy_1371, spz:M5005_Spy_1119	EOG6BS8QW
Q9A0S3	Cell division protein FtsX	ftsX	SPy_0645	22	27.8667	10	14.9667	7	7	26.6	881930000	9	9	41	635800000	6	6	16	733120000	3	3	10.6	223480000	3	3	16	48558000	4	4	18.3	202270000	309	35.537	9.36	unreviewed	900841	15674715	Multi-transmembrane	Sec-(SPI)	No CleavageSite	VBIStrPyo79812_0547	SPy_0645	517895	518824	930	+	PF02687; FtsX	spy:SPy_0645	EOG60W7WW
P0A4G4	Metal ABC transporter substrate-binding lipoprotein	mtsA	SPy_0453	80	75.8333	70	76.1333	25	25	74.2	109090000000	28	28	78.1	85825000000	27	27	75.2	69941000000	22	22	75.8	13049000000	24	24	76.8	12290000000	24	24	75.8	13937000000	310	34.337	6.81	reviewed	900696	15674573	Lipid anchored	Sec-(SPII)	FLLVACS	VBIStrPyo79812_0382	SPy_0453	371477	372409	933	+	PF01297; TroA	spy:SPy_0453, spz:M5005_Spy_0368	EOG6B3601
Q99ZC0	Putative maltose/maltodextrin-binding protein	SPy_1294	SPy_1294	100	77.9	84	72.3	33	33	78.8	62834000000	34	34	76.1	67325000000	33	33	78.8	42015000000	27	27	69.9	8109500000	28	28	73.3	8217000000	29	29	73.7	10546000000	415	44.558	7.87	unreviewed	901387	15675247	Lipid anchored	Sec-(SPII)	TLLVGCG	VBIStrPyo79812_1133	SPy_1294	1071728	1072975	1248	+		spy:SPy_1294	EOG6CCH2B
Q99ZG1	Putative phosphate ABC transporter, periplasmic phosphate-binding protein	pstS	SPy_1245	31	55.1	18	25.6667	11	11	56.9	2240000000	10	10	54.2	2082700000	10	10	54.2	1523800000	6	6	25.3	243000000	5	5	21.5	332550000	7	7	30.2	363190000	288	30.955	6.95	unreviewed	901345	15675205	Lipid anchored	Sec-(SPII)	FFLSACS	VBIStrPyo79812_1088	SPy_1245	1027223	1028089	867	-	PF12849; PBP_like_2	spy:SPy_1245, spz:M5005_Spy_0955	EOG6BS8T4
P68840	DNA-directed RNA polymerase subunit omega	rpoZ	SPy_1630	23	74.7	15	58.6333	6	6	64.4	1510500000	7	7	76	1523200000	10	10	83.7	2121000000	6	6	64.4	345150000	6	6	64.4	283240000	3	3	47.1	223130000	104	11.698	5.63	reviewed	901883	15675506	Intracellular	No pathway	No CleavageSite	VBIStrPyo79812_1422	SPy_1630	1353130	1353444	315	-	PF01192; RNA_pol_Rpb6	spy:SPy_1630, spz:M5005_Spy_1340	EOG6Q5NV5
Q99YS5	Uncharacterized protein	M5005_Spy1288	SPy_1564	87	85	72	80.1667	29	29	86.5	59487000000	29	29	83.7	83475000000	29	29	84.8	51066000000	26	26	83.7	9332800000	22	22	75.2	10742000000	24	24	81.6	10372000000	282	31.76	6.57	unreviewed	901813	15675456	Intracellular	No pathway	No CleavageSite	VBIStrPyo79812_1366	SPy_1564	1285887	1286735	849	-	PF05107; DUF694	spy:SPy_1564, spz:M5005_Spy_1288	EOG6VMTJ9
Q7DAM2	Uncharacterized protein	mac	SPy_0861	49	62.5333	36	43.5667	17	17	63.7	2916200000	16	16	60.2	4306000000	16	16	63.7	4026000000	11	11	33	598500000	14	14	54.6	790660000	11	11	43.1	464950000	339	37.997	7.11	unreviewed	901023	15674891	N-terminally anchored (with CS)	Sec-(SPI)	RGVIADSF	VBIStrPyo79812_0738	SPy_0861	710747	711766	1020	-	PF09028; Mac-1	spy:SPy_0861, spz:M5005_Spy_0668	EOG622PKW
Q99Y59	Putative transcriptional regulatory protein	srv	SPy_1857	24	34.6	18	28.1667	8	8	33.9	1571400000	8	8	36	1478500000	8	8	33.9	1348100000	5	5	23.4	215660000	7	7	32.6	257940000	6	6	28.5	229360000	219	27.905	7.52	unreviewed	902069	15675678	Intracellular	No pathway	No CleavageSite	VBIStrPyo79812_1611	SPy_1857	1541226	1541885	660	+		spy:SPy_1857, spz:M5005_Spy_1576	EOG6R87DH
Q9A1S2	Pilin	SPy_0128	SPy_0128	58	56.6667	41	54.8333	20	20	59.1	17375000000	23	23	60.9	14648000000	15	15	50	7271400000	14	14	51.8	2259000000	13	13	51.8	1904700000	14	14	60.9	2124200000	340	37.165	6.6	reviewed	900460	15674343	LPxTG Cell-wall anchored	Sec-(SPI)	found LPxTG motif :VPTGV	VBIStrPyo79812_0110	SPy_0128	119650	120672	1023	+	PF12892; FctA	spy:SPy_0128, spz:M5005_Spy_0109	EOG62K1WZ
P0C0G7	Glyceraldehyde-3-phosphate dehydrogenase	gap	SPy_0274	96	88.2667	84	85.3	31	31	85.4	250560000000	34	34	94	343200000000	31	31	85.4	377260000000	30	30	85.4	79569000000	28	28	85.4	46344000000	26	26	85.1	46158000000	336	35.92	5.55	reviewed	900573	15674453	Intracellular	No pathway	No CleavageSite	VBIStrPyo79812_0241	SPy_0274	239580	240590	1011	+	PF02800; Gp_dh_C, PF00044; Gp_dh_N	spy:SPy_0274, spz:M5005_Spy_0233	EOG66TG3S
Q99Y38	Putative acid phosphatase	lppC	SPy_1882	83	80.8333	62	68.6333	28	28	79.9	36206000000	27	27	82.7	28763000000	28	28	79.9	22990000000	20	20	69.7	5368000000	21	21	69.7	4322500000	21	21	66.5	4378200000	284	32.555	8.62	unreviewed	902091	15675700	Lipid anchored	Sec-(SPII)	FLVTGCA	VBIStrPyo79812_1634	SPy_1882	1562062	1562916	855	-	PF03767; Acid_phosphat_B	spy:SPy_1882, spz:M5005_Spy_1600	EOG6P8TN1
Q99YJ3	Putative transketolase	tkt		104	67.9	67	47.4667	34	34	71.2	7655800000	36	36	71.2	10048000000	34	34	61.3	10207000000	21	21	46.4	1381100000	23	23	47.5	1548900000	23	23	48.5	1573500000		77.406	5.08	unreviewed												PF02779; Transket_pyr, PF02780; Transketolase_C, PF00456; Transketolase_N		EOG6N3CRG
Q9A081	Putative purine nucleoside phosphorylase	deoD2	SPy_0894	37	70.2	32	62.7333	12	12	72.2	3548400000	12	12	63.7	4586000000	13	13	74.7	4947000000	13	13	75.1	849250000	10	10	57	792900000	9	9	56.1	578290000	237	26.003	5.31	unreviewed	901051	15674918	Intracellular	No pathway	No CleavageSite	VBIStrPyo79812_0769	SPy_0894	741129	741842	714	+	PF01048; PNP_UDP_1	spy:SPy_0894, spz:M5005_Spy_0699	EOG6BKJC5
Q99Y34	Uncharacterized protein	M5005_Spy1608	SPy_1892	38	40.1667	14	13.5333	13	13	40.3	1855600000	13	13	40.3	1411400000	12	12	39.9	1051200000	5	5	14.3	299910000	4	4	12	166700000	5	5	14.3	298530000	293	34.823	9.26	unreviewed	902097	15675706	N-terminally anchored (No CS)	Sec-(SPI)	No CleavageSite	VBIStrPyo79812_1640	SPy_1892	1568251	1569132	882	-		spy:SPy_1892, spz:M5005_Spy_1608	EOG62ZHTC
Q99ZN4	Uncharacterized protein	M5005_Spy0875	SPy_1154	37	53	29	38.9667	13	13	54.6	6883700000	12	12	49.8	6384700000	12	12	54.6	5312600000	11	11	41	1796500000	7	7	28.9	614240000	11	11	47	1554800000	249	27.74	9.17	unreviewed	901269	15675130	N-terminally anchored (No CS)	Sec-(SPI)	No CleavageSite	VBIStrPyo79812_1006	SPy_1154	949477	950226	750	+	PF04203; Sortase	spy:SPy_1154, spz:M5005_Spy_0875	EOG61S339
Q99ZK8	Putative citrate lyase, beta subunit	citE	SPy_1188	38	50.6	19	27.6667	18	18	59.3	887590000	9	9	39.3	490840000	11	11	53.2	746150000	6	6	24.1	124620000	6	6	24.7	123690000	7	7	34.2	126300000	295	32.376	5.38	unreviewed	901297	15675157	Intracellular	No pathway	No CleavageSite	VBIStrPyo79812_1038	SPy_1188	973897	974784	888	+	PF03328; HpcH_HpaI	spy:SPy_1188	EOG6DVJVX
Q7DAL1	Inhibitor of complement-mediated lysis	sic	SPy_2016	32	44.1333	24	41.4333	10	10	43.8	10273000000	12	12	44.8	11053000000	10	10	43.8	13375000000	9	9	42.5	2574700000	8	8	39.6	1887300000	7	7	42.2	1992900000	308	34.197	4.56	unreviewed	901676	15675798	N-terminally anchored (No CS)	Sec-(SPI)	No CleavageSite	VBIStrPyo79812_1751	SPy_2016	1682672	1683598	927	-	PF03482; SIC	spy:SPy_2016	EOG6VXF71
Q99XU7	Immunogenic secreted protein	isp	SPy_2025	111	73	79	63.3	28	28	66.9	9502700000	42	42	76.7	13624000000	41	41	75.4	13215000000	30	30	68	2675900000	26	26	62.8	2237700000	23	23	59.1	1971000000	541	59.764	7.17	unreviewed	901680	15675802	Secretory(released) (with CS)	Sec-(SPI)	TSLRNSTS	VBIStrPyo79812_1756	SPy_2025	1688021	1689646	1626	-	PF05257; CHAP, PF01832; Glucosaminidase	spy:SPy_2025	EOG6GTZPF
Q9A1S3	Signal peptidase I	SPy_0127	SPy_0127	19	68.7333	12	39.7	8	8	77.9	698290000	6	6	71	399990000	5	5	57.3	242760000	3	3	30.5	94448000	5	5	44.3	98171000	4	4	44.3	51710000	185	14.882	5.57	unreviewed	900459	15674342	Intracellular	No pathway	No CleavageSite	VBIStrPyo79812_0109	SPy_0127	119060	119617	558	+		spy:SPy_0127	EOG68WRB5
Q99Y99	Immunogenic secreted-like protein	isp2	SPy_1801	118	73.8333	97	64.0667	39	39	73.8	32157000000	40	40	77.7	36828000000	39	39	70	40081000000	35	35	69.8	8393200000	31	31	61.2	5492100000	31	31	61.2	7186700000	503	54.427	6.24	unreviewed	902027	15675636	Secretory(released) (with CS)	Sec-(SPI)	MTVLAQDV	VBIStrPyo79812_1567	SPy_1801	1493345	1494856	1512	-	PF05257; CHAP	spy:SPy_1801, spz:M5005_Spy_1531	EOG6GTZPF
Q9A1W7	50S ribosomal protein L16	rplP	SPy_0057	39	62.5333	20	46	12	12	59.9	35657000000	14	14	66.4	25374000000	13	13	61.3	32662000000	6	6	43.1	5213700000	8	8	50.4	6729800000	6	6	44.5	6020900000	137	15.442	10.65	reviewed	900410	15674294	Intracellular	No pathway	No CleavageSite	VBIStrPyo79812_0051	SPy_0057	68135	68548	414	+	PF00252; Ribosomal_L16	spy:SPy_0057, spz:M5005_Spy_0051	EOG6WHNWS
Q9A0E1	Putative folyl-polyglutamate synthetase	folC.2	SPy_0814	23	22.4667	13	14.5667	6	6	19	625690000	9	9	25.4	941850000	8	8	23	938120000	5	5	16.4	174350000	3	3	10.7	149400000	5	5	16.6	155520000	422	47.392	7.53	unreviewed	900986	15674855	Intracellular	No pathway	No CleavageSite	VBIStrPyo79812_0697	SPy_0814	670505	671773	1269	-	PF02875; Mur_ligase_C, PF08245; Mur_ligase_M	spy:SPy_0814, spz:M5005_Spy_0628	EOG6ZPSW2
Q99ZQ0	Xanthine phosphoribosyltransferase	xpt	SPy_1136	25	52.3333	21	47.3	7	7	45.6	1307000000	9	9	54.9	1397900000	9	9	56.5	1715700000	7	7	46.1	357810000	5	5	37.8	323660000	9	9	58	248500000	193	20.981	5.25	reviewed	901252	15675113	Intracellular	No pathway	No CleavageSite	VBIStrPyo79812_0989	SPy_1136	930931	931512	582	+	PF00156; Pribosyltran	spy:SPy_1136, spz:M5005_Spy_0858	EOG6GTZNX
Q99YS4	Uncharacterized protein	SPy_1565	SPy_1565	105	57.4667	66	43.7333	33	33	55.2	11401000000	37	37	58.2	17228000000	35	35	59	12134000000	19	19	38.2	2066600000	26	26	51.2	3771900000	21	21	41.8	2668200000	631	73.541	6.33	unreviewed	901814	15675457	Intracellular	No pathway	No CleavageSite	VBIStrPyo79812_1367	SPy_1565	1286740	1288635	1896	-	PF09709; Cas_Csd1	spy:SPy_1565	EOG65F8PQ
Q99YL1	Putative penicillin-binding protein 1a	pbp1A	SPy_1649	114	60.8667	84	53.5333	40	40	58.7	16525000000	37	37	62	15376000000	37	37	61.9	12648000000	26	26	52.8	3401700000	30	30	53	3291800000	28	28	54.8	3416600000	721	80.158	6.57	unreviewed	901903	15675521	Secretory(released) (with CS)	Sec-(SPI)	APKLSEAQ	VBIStrPyo79812_1437	SPy_1649	1367192	1369357	2166	+	PF00912; Transgly, PF00905; Transpeptidase	spy:SPy_1649, spz:M5005_Spy_1355	EOG6CGCKC
P0C0C8	S-ribosylhomocysteine lyase	luxS	SPy_1642	25	70.4	14	38.1333	9	9	75.6	378720000	7	7	61.2	633890000	9	9	74.4	962210000	4	4	37.5	204180000	4	4	28.1	122730000	6	6	48.8	159200000	160	17.967	5.73	reviewed	901895	228995275	N-terminally anchored (No CS)	Sec-(SPI)	No CleavageSite	VBIStrPyo79812_1431	SPy_1642	1361853	1362335	483	+	PF02664; LuxS	spz:M5005_Spy_1349	EOG68WRBM
Q99YF3	Putative cell-cycle regulation histidine triad (HIT) protein	hit	SPy_1730	21	90.6	19	86.8	7	7	90.6	4513700000	7	7	90.6	4617800000	7	7	90.6	4789400000	6	6	84.9	1010500000	7	7	90.6	1293700000	6	6	84.9	1012300000	139	15.472	5.92	unreviewed	901966	15675580	Intracellular	No pathway	No CleavageSite	VBIStrPyo79812_1505	SPy_1730	1433719	1434138	420	+	PF01230; HIT	spy:SPy_1730, spz:M5005_Spy_1472	EOG69GZSV
Q9A080	Histidine protein kinase	cpsX	SPy_0895	16	21.7667	9	12.3333	4	4	14.9	160280000	5	5	18.7	350090000	7	7	31.7	416260000	2	2	6.5	49106000	4	4	18.3	124160000	3	3	12.2	62606000	262	30.802	6.29	unreviewed	901052	15674919	Intracellular	No pathway	No CleavageSite	VBIStrPyo79812_0770	SPy_0895	741835	742623	789	+	PF09659; Cas_Csm6	spy:SPy_0895, spz:M5005_Spy_0700	EOG693GRH
P68896	Pyrrolidone-carboxylate peptidase	pcp	SPy_0506	32	81.0667	26	73.1667	10	10	79.5	1479100000	11	11	79.5	3119600000	11	11	84.2	2818700000	8	8	66	516400000	8	8	74	601500000	10	10	79.5	609680000	215	23.117	6.04	reviewed	900735	15674611	Intracellular	No pathway	No CleavageSite	VBIStrPyo79812_0432	SPy_0506	407515	408162	648	-	PF01470; Peptidase_C15	spy:SPy_0506, spz:M5005_Spy_0417	EOG6X1124
Q99Y85	Putative aminopeptidase P XAA-pro aminopeptidase	pepP	SPy_1824	33	41.2667	20	25	10	10	40.3	589600000	12	12	39.5	949700000	11	11	44	891510000	8	8	30.8	148750000	7	7	26.6	265700000	5	5	17.6	180280000	357	39.264	5.2	unreviewed	902043	15675652	Intracellular	No pathway	No CleavageSite	VBIStrPyo79812_1584	SPy_1824	1512611	1513684	1074	-	PF01321; Creatinase_N, PF00557; Peptidase_M24	spy:SPy_1824, spz:M5005_Spy_1549	EOG618QTW
Q9A1S9	Putative pyrroline carboxylate reductase	proC	SPy_0112	23	51.1667	14	30.0667	8	8	51.2	595370000	7	7	48.4	616960000	8	8	53.9	890330000	4	4	26.2	155320000	5	5	32	211670000	5	5	32	156000000	256	27.289	6.95	unreviewed	900451	15674334	Intracellular	No pathway	No CleavageSite	VBIStrPyo79812_0096	SPy_0112	107995	108765	771	-		spy:SPy_0112, spz:M5005_Spy_0096	EOG6JB16S
Q99ZG6	Phosphate-specific transport system accessory protein PhoU	phoU	SPy_1240	55	68.2333	43	67.5667	17	17	64.1	2826200000	19	19	71.9	4476500000	19	19	68.7	5520600000	13	13	68.2	830050000	16	16	71.4	1247500000	14	14	63.1	1031800000	217	24.97	4.98	unreviewed	901340	15675200	Intracellular	No pathway	No CleavageSite	VBIStrPyo79812_1083	SPy_1240	1023089	1023742	654	-	PF01895; PhoU	spy:SPy_1240	EOG6Q2SPF
Q9A046	Putative dTDP-4-keto-6-deoxyglucose-3,5-epimerase	cpsFP	SPy_0935	30	47.9	21	35.7	9	9	44.7	451260000	10	10	47.2	1116400000	11	11	51.8	957450000	7	7	35.5	210370000	8	8	38.1	230910000	6	6	33.5	181730000	197	22.423	5.2	unreviewed	901087	15674954	Intracellular	No pathway	No CleavageSite	VBIStrPyo79812_0805	SPy_0935	776671	777264	594	+	PF00908; dTDP_sugar_isom	spy:SPy_0935, spz:M5005_Spy_0735	EOG6C5RNT
Q99XU2	Putative ATP-binding cassette transporter-like protein	M5005_Spy1728	SPy_2032	92	65.0333	64	55.9667	32	32	65.9	9421400000	31	31	72.3	9449700000	29	29	56.9	6030800000	23	23	59.2	2665000000	20	20	55.9	1667600000	21	21	52.8	2106300000	422	46.579	9.1	unreviewed	901685	15675807	N-terminally anchored (No CS)	Sec-(SPI)	No CleavageSite	VBIStrPyo79812_1761	SPy_2032	1693771	1695039	1269	-		spy:SPy_2032, spz:M5005_Spy_1728	EOG6PKFDV
Q9A1I9	Putative sugar transporter sugar binding lipoprotein	M5005_Spy0213	SPy_0252	38	38.5667	21	21.5667	13	13	41.7	813800000	14	14	41	1219700000	11	11	33	446790000	3	3	10	125530000	8	8	21.9	268110000	10	10	32.8	434240000	439	48.475	5.54	unreviewed	900553	15674433	Lipid anchored	Sec-(SPII)	LGLAACG	VBIStrPyo79812_0221	SPy_0252	217741	219060	1320	+	PF01547; SBP_bac_1	spy:SPy_0252, spz:M5005_Spy_0213	EOG6RJV2F
Q9A160	5-methylthioadenosine/S-adenosylhomocysteine nucleosidase	pfs	SPy_0447	35	81.9667	28	61.6	11	11	77.9	4897700000	12	12	84	6181000000	12	12	84	6020900000	9	9	62.3	1337300000	9	9	62.3	1882700000	10	10	60.2	1262000000	231	24.745	5.52	unreviewed	900693	15674570	Intracellular	No pathway	No CleavageSite	VBIStrPyo79812_0379	SPy_0447	369396	370091	696	+	PF01048; PNP_UDP_1	spy:SPy_0447, spz:M5005_Spy_0365	EOG64JFVR
Q99XS5	Penicillin-binding protein 2a	pbp2A	SPy_2059	100	36.9333	66	29.0333	33	33	39.5	6944300000	35	35	35.6	5709300000	32	32	35.7	4010100000	22	22	31	1694900000	20	20	24.9	1155400000	24	24	31.2	1589600000	756	85.602	8.84	unreviewed	901708	15675827	Intracellular /TMH start AFTER 60	Possibly Sec-	No CleavageSite	VBIStrPyo79812_1787	SPy_2059	1713631	1715901	2271	-	PF00912; Transgly, PF00905; Transpeptidase	spy:SPy_2059, spz:M5005_Spy_1753	EOG6CGCKC
Q99ZK7	Putative citrate lyase, alpha subunit	citF	SPy_1189	48	42.8667	36	32.9333	15	15	42.2	1486500000	17	17	43.9	1224900000	16	16	42.5	1476000000	11	11	31.4	450750000	13	13	32.9	302920000	12	12	34.5	351290000	510	54.956	5.33	unreviewed	901298	15675158	Intracellular	No pathway	No CleavageSite	VBIStrPyo79812_1039	SPy_1189	974787	976319	1533	+	PF04223; CitF	spy:SPy_1189, spz:M5005_Spy_0907	EOG61KBGM
Q99Z53	Putative oligopeptidase	pepB	SPy_1393	64	41.2	39	25.5	19	19	36.6	1936800000	19	19	35.6	2762100000	26	26	51.4	2963300000	13	13	26.6	607900000	14	14	25.8	935790000	12	12	24.1	562570000	601	69.35	5.14	unreviewed	901460	15675317	Intracellular	No pathway	No CleavageSite	VBIStrPyo79812_1215	SPy_1393	1156550	1158355	1806	-	PF01432; Peptidase_M3, PF08439; Peptidase_M3_N	spy:SPy_1393, spz:M5005_Spy_1136	EOG6CCH1Q
P0C0I3	Streptolysin O	slo	SPy_0167	144	76.5333	121	68.1333	46	46	75	69243000000	50	50	78.8	85671000000	48	48	75.8	90762000000	42	42	68.7	25058000000	41	41	69.5	20838000000	38	38	66.2	20251000000	574	63.599	7.87	reviewed	900490	15674372	N-terminally anchored (with CS)	Sec-(SPI)	VTANAESN	VBIStrPyo79812_0145	SPy_0167	151435	153159	1725	+	PF01289; Thiol_cytolysin	spy:SPy_0167, spz:M5005_Spy_0141	EOG6S7XT6
Q99YD4	Putative trans-2-enoyl-ACP reductase II	fabK	SPy_1751	56	55.5	47	51.5	17	17	55.1	39254000000	20	20	55.7	35299000000	19	19	55.7	34362000000	15	15	52.3	9156000000	17	17	52	10845000000	15	15	50.2	9194300000	323	33.838	6.81	unreviewed	901987	15675600	Intracellular	No pathway	No CleavageSite	VBIStrPyo79812_1525	SPy_1751	1451962	1452933	972	-	PF03060; NMO	spy:SPy_1751, spz:M5005_Spy_1492	EOG6K9QD1
P63597	Shikimate dehydrogenase (NADP(+))	aroE	SPy_1584	23	36.0667	24	38	8	8	38.4	1159400000	8	8	35.6	1454600000	7	7	34.2	1167300000	7	7	34.2	302700000	8	8	38.4	403070000	9	9	41.4	307390000	292	31.257	6.65	reviewed	901833	15675472	Intracellular	No pathway	No CleavageSite	VBIStrPyo79812_1383	SPy_1584	1302348	1303226	879	-	PF01488; Shikimate_DH, PF08501; Shikimate_dh_N	spy:SPy_1584, spz:M5005_Spy_1303	EOG64R67G
Q99ZM4	Putative DNA topoisomerase I	topA	SPy_1164	124	59.6333	108	57.9	26	26	41.9	2363800000	48	48	67.7	12818000000	50	50	69.3	22188000000	35	35	56.1	2411400000	38	38	61.5	3284400000	35	35	56.1	3496000000	709	80.247	9.22	unreviewed	901279	15675140	Intracellular	No pathway	No CleavageSite	VBIStrPyo79812_1016	SPy_1164	956725	958854	2130	+	PF01131; Topoisom_bac, PF01751; Toprim, PF01396; zf-C4_Topoisom	spy:SPy_1164, spz:M5005_Spy_0885	EOG6S7XQ9
Q99YD5	Putative malonyl CoA-acyl carrier protein transacylase	fabD	SPy_1750	73	72.8	61	71.6667	24	24	72.8	26495000000	24	24	72.8	27965000000	25	25	72.8	29288000000	21	21	72.1	7064000000	20	20	72.1	8529500000	20	20	70.8	7059400000	312	34.193	6.43	unreviewed	901986	15675599	Intracellular	No pathway	No CleavageSite	VBIStrPyo79812_1524	SPy_1750	1450999	1451937	939	-	PF00698; Acyl_transf_1	spy:SPy_1750, spz:M5005_Spy_1491	EOG6W19KW
Q9A198	Ferrichrome ABC transporter (Ferrichrome-binding protein)	fhuD	SPy_0385	61	59	45	51.4333	21	21	59	6024800000	21	21	60.3	4923300000	19	19	57.7	4007000000	14	14	51	1291200000	15	15	52.3	1248800000	16	16	51	1639500000	310	34.725	8.76	unreviewed	900654	15674531	Lipid anchored	Sec-(SPII)	ITLIACG	VBIStrPyo79812_0333	SPy_0385	328629	329561	933	-	PF01497; Peripla_BP_2	spy:SPy_0385, spz:M5005_Spy_0323	EOG6W9X9J
Q99ZF4	Uncharacterized protein	M5005_Spy0962	SPy_1252	92	54.8667	67	44.5333	26	26	50.7	1421300000	33	33	54.5	4596000000	33	33	59.4	4950500000	21	21	44.8	862510000	23	23	45.1	963360000	23	23	43.7	1091700000	446	51.479	5.58	unreviewed	901352	15675212	Intracellular	No pathway	No CleavageSite	VBIStrPyo79812_1095	SPy_1252	1033007	1034347	1341	-	PF09903; DUF2130	spy:SPy_1252, spz:M5005_Spy_0962	EOG6CP3W2
Q9A1P0	Leucine--tRNA ligase	leuS	SPy_0173	113	50.9667	100	46.8667	38	38	52.5	18371000000	40	40	52.9	25442000000	35	35	47.5	23184000000	31	31	45.4	6139200000	36	36	47.5	6735100000	33	33	47.7	5613000000	833	93.757	5.02	reviewed	900496	15674378	Intracellular	No pathway	No CleavageSite	VBIStrPyo79812_0151	SPy_0173	157127	159628	2502	+	PF08264; Anticodon_1, PF00133; tRNA-synt_1, PF13603; tRNA-synt_1_2, PF09334; tRNA-synt_1g	spy:SPy_0173, spz:M5005_Spy_0147	EOG63Z74X
P63770	10 kDa chaperonin	groS	SPy_2072	20	87.8667	11	39.9333	7	7	89.6	2161800000	7	7	94.8	2259100000	6	6	79.2	2479800000	5	5	52.1	736990000	4	4	42.7	821430000	2	2	25	491810000	96	10.325	4.91	reviewed	901716	15675833	Intracellular	No pathway	No CleavageSite	VBIStrPyo79812_1796	SPy_2072	1724305	1724595	291	-	PF00166; Cpn10	spy:SPy_2072, spz:M5005_Spy_1762	EOG6GFGSD
Q9A1C1	Putative rRNA methylase	M5005_Spy0299	SPy_0356	32	53.6	28	47.9	12	12	58.4	1294300000	10	10	51.4	1487800000	10	10	51	1364800000	9	9	47.8	386340000	10	10	51	457080000	9	9	44.9	360380000	245	27.435	6.54	unreviewed	900630	15674507	Intracellular	No pathway	No CleavageSite	VBIStrPyo79812_0307	SPy_0356	309941	310678	738	+	PF00588; SpoU_methylase, PF08032; SpoU_sub_bind	spy:SPy_0356, spz:M5005_Spy_0299	EOG6GBMDM
Q99XH0	Ribosomal RNA large subunit methyltransferase H	rlmH	SPy_2215	19	46.1333	11	33.1333	8	8	57.2	445100000	5	5	29.6	427590000	6	6	51.6	360370000	3	3	27	86191000	4	4	34	163080000	4	4	38.4	138590000	159	18.173	9.42	reviewed	901993	15675944	Intracellular	No pathway	No CleavageSite	VBIStrPyo79812_1920	SPy_2215	1849661	1850140	480	-	PF02590; SPOUT_MTase	spy:SPy_2215, spz:M5005_Spy_1864	EOG6S26HR
Q99YX0	Putative deoxyribodipyrimidine photolyase	phr	SPy_1505	71	51.2333	63	44.5667	20	20	46.7	2622900000	26	26	56.3	2801000000	25	25	50.7	2396400000	18	18	37.1	599120000	25	25	54.2	921370000	20	20	42.4	809940000	469	54.858	8.02	unreviewed	901552	15675407	Intracellular	No pathway	No CleavageSite	VBIStrPyo79812_1313	SPy_1505	1235043	1236452	1410	-	PF00875; DNA_photolyase, PF03441; FAD_binding_7	spy:SPy_1505, spz:M5005_Spy_1236	EOG6XWV2B
Q99YH8	Uncharacterized protein	M5005_Spy1390	SPy_1697	30	36.3667	21	32.6667	11	11	37.1	2661000000	10	10	36.2	2337300000	9	9	35.8	1659600000	6	6	28.8	639970000	8	8	36.7	576900000	7	7	32.5	852590000	228	25.835	6.24	unreviewed	901939	15675554	N-terminally anchored (No CS)	Sec-(SPI)	No CleavageSite	VBIStrPyo79812_1476	SPy_1697	1409727	1410413	687	+		spy:SPy_1697, spz:M5005_Spy_1390	EOG6742VN
P65666	Putative 2-dehydropantoate 2-reductase	apbA	SPy_0852	43	63.1667	45	61.5667	12	12	52.4	4054600000	16	16	65.8	9955000000	15	15	71.3	8905500000	15	15	60.9	2295800000	15	15	63.2	3085500000	15	15	60.6	1738400000	307	33.807	4.93	reviewed	901016	15674885	Intracellular	No pathway	No CleavageSite	VBIStrPyo79812_0729	SPy_0852	703497	704420	924	+	PF02558; ApbA, PF08546; ApbA_C	spy:SPy_0852, spz:M5005_Spy_0659	EOG6P5ZHG
Q99YL4	Cell cycle protein GpsB	gpsB	SPy_1646	26	75.6333	26	77.1667	9	9	76.9	1934200000	8	8	75	1859900000	9	9	75	1412900000	7	7	75	488510000	10	10	81.5	596230000	9	9	75	467780000	108	12.437	6.8	reviewed	901900	15675518	Intracellular	No pathway	No CleavageSite	VBIStrPyo79812_1434	SPy_1646	1365562	1365888	327	-	PF05103; DivIVA	spy:SPy_1646, spz:M5005_Spy_1352	EOG6JQH88
Q9A096	Phosphomevalonate kinase	mvaK2	SPy_0878	20	25.9667	30	37.9	8	8	31.3	445160000	6	6	23.3	445040000	6	6	23.3	477670000	10	10	35.2	134710000	10	10	38.2	151870000	10	10	40.3	136670000	335	36.666	7.18	unreviewed	901036	15674903	Intracellular	No pathway	No CleavageSite	VBIStrPyo79812_0754	SPy_0878	725374	726381	1008	+	PF08544; GHMP_kinases_C, PF00288; GHMP_kinases_N	spy:SPy_0878, spz:M5005_Spy_0684	EOG62C9GJ
Q9A0H5	Uncharacterized protein	SPy_0775	SPy_0775	18	31.6	12	19.1	7	7	40.7	330670000	7	7	36.7	177790000	4	4	17.4	102930000	4	4	19	70001000	3	3	17	50899000	5	5	21.3	69581000	305	33.297	7.18	unreviewed	900951	15674820	Multi-transmembrane	Sec-(SPI)	No CleavageSite	VBIStrPyo79812_0661	SPy_0775	630404	631321	918	-	PF04228; Zn_peptidase	spy:SPy_0775	EOG610455
Q9A119	Putative XAA-PRO dipeptidase X-PRO dipeptidase	pepQ	SPy_0513	40	42.5	31	33.0333	14	14	41.3	6196200000	13	13	37.7	9548600000	13	13	48.5	8391500000	9	9	29.9	2706100000	11	11	34.3	2497900000	11	11	34.9	2394500000	361	39.962	5.05	unreviewed	900741	15674617	Intracellular	No pathway	No CleavageSite	VBIStrPyo79812_0438	SPy_0513	412205	413290	1086	-	PF01321; Creatinase_N, PF00557; Peptidase_M24	spy:SPy_0513, spz:M5005_Spy_0423	EOG618QTW
P66719	Probable DNA-directed RNA polymerase subunit delta	rpoE	SPy_1895	17	29.4667	9	23	5	5	25.1	3892800000	5	5	25.1	4519400000	7	7	38.2	4313800000	3	3	23	1396200000	3	3	23	1318600000	3	3	23	1274500000	191	22.251	3.95	reviewed	902099	15675708	Intracellular	No pathway	No CleavageSite	VBIStrPyo79812_1643	SPy_1895	1571206	1571781	576	-	PF05066; HARE-HTH	spy:SPy_1895, spz:M5005_Spy_1611	EOG66XBM9
Q99YM2	Putative acetyl-CoA:acetyltransferase	atoB	SPy_1637	35	36.9667	29	33.1	10	10	36.5	550240000	11	11	27.6	753080000	14	14	46.8	942690000	13	13	47.1	273290000	9	9	32.2	249050000	7	7	20	210150000	395	41.774	6.02	unreviewed	901887	15675510	Intracellular	No pathway	No CleavageSite	VBIStrPyo79812_1426	SPy_1637	1357043	1358230	1188	+	PF02803; Thiolase_C, PF00108; Thiolase_N	spy:SPy_1637, spz:M5005_Spy_1344	EOG68M4GV
Q7DAN3	Possible transcriptional regulator	M5005_Spy0104	SPy_0122	66	76.9333	50	63.0667	22	22	78.8	7727800000	21	21	70.2	7338000000	23	23	81.8	7248100000	19	19	64.9	2521600000	15	15	58.8	2528200000	16	16	65.5	2074500000	313	35.706	7.06	unreviewed	900456	15674339	Intracellular	No pathway	No CleavageSite	VBIStrPyo79812_0104	SPy_0122	113055	113996	942	-	PF01207; Dus	spy:SPy_0122, spz:M5005_Spy_0104	EOG6VHZFQ
Q9A1D7	Ribosomal RNA small subunit methyltransferase G	rsmG	SPy_0329	40	60.2	25	36.2667	15	15	65	1281400000	10	10	49.4	1224600000	15	15	66.2	1475500000	8	8	34.6	285120000	9	9	38.8	692330000	8	8	35.4	485910000	237	26.763	8.06	reviewed	900612	15674490	Intracellular	No pathway	No CleavageSite	VBIStrPyo79812_0285	SPy_0329	288438	289151	714	-	PF02527; GidB	spy:SPy_0329, spz:M5005_Spy_0278	EOG6HF639
Q9A0J7	Uncharacterized protein	M5005_Spy0571	SPy_0747	57	24.7	42	22.9	17	17	25.3	518620000	17	17	20.8	526070000	23	23	28	1234700000	9	9	14.6	236380000	13	13	20.3	174710000	20	20	33.8	316080000	910	99.744	6.83	unreviewed	900929	15674798	LPxTG Cell-wall anchored	Sec-(SPI)	found LPxTG motif :LPKTG	VBIStrPyo79812_0638	SPy_0747	607542	610274	2733	+	PF03372; Exo_endo_phos	spy:SPy_0747, spz:M5005_Spy_0571	EOG6CS031
Q99YF1	Putative transcription regulator	lytR	SPy_1733	65	42.8333	47	39.1667	21	21	40.3	5105600000	23	23	44.1	3914600000	21	21	44.1	3544900000	15	15	38	1279400000	16	16	42.7	1405300000	16	16	36.8	1534800000	424	45.782	6.44	unreviewed	901968	15675582	Secretory(released) (with CS)	Sec-(SPI)	GVYLTSAY	VBIStrPyo79812_1507	SPy_1733	1434602	1435876	1275	-	PF03816; LytR_cpsA_psr	spy:SPy_1733, spz:M5005_Spy_1474	EOG6H4K96
Q99ZD7	Putative amino acid ABC transporter, periplasmic amino acid-binding protein	M5005_Spy0982	SPy_1274	71	70.1333	60	65.8	24	24	70.1	8049200000	25	25	70.9	6989000000	22	22	69.4	4923100000	22	22	68.3	2208500000	20	20	68.7	2129700000	18	18	60.4	2345800000	278	31.72	9.23	unreviewed	901369	15675229	Lipid anchored	Sec-(SPII)	FFLVACQ	VBIStrPyo79812_1114	SPy_1274	1050845	1051681	837	-	PF00497; SBP_bac_3	spy:SPy_1274, spz:M5005_Spy_0982	EOG6JQH58
Q99YK7	Putative amino acid permease	aapA	SPy_1654	8	9.2	8	8.1	4	4	14.6	415710000	2	2	6.5	357540000	2	2	6.5	312300000	3	3	8.9	156560000	2	2	6.5	88450000	3	3	8.9	139510000	459	50.94	9.13	unreviewed	901907	15675525	Multi-transmembrane	Sec-(SPI)	No CleavageSite	VBIStrPyo79812_1441	SPy_1654	1373797	1375176	1380	-	PF00324; AA_permease	spy:SPy_1654	EOG6HQSQM
Q9A206	Peptidyl-tRNA hydrolase	pth	SPy_0007	24	49.6	27	51.9	9	9	51.9	3474400000	8	8	51.9	5445100000	7	7	45	4977700000	9	9	51.9	1260000000	9	9	51.9	1851800000	9	9	51.9	1540400000	189	21.183	9.16	reviewed	900371	15674255	Intracellular	No pathway	No CleavageSite	VBIStrPyo79812_0006	SPy_0007	4665	5234	570	+	PF01195; Pept_tRNA_hydro	spy:SPy_0007, spz:M5005_Spy_0005	EOG6C5RTR
Q9A0L4	Putative flavodoxin	M5005_Spy0548	SPy_0721	8	32	9	35.6	2	2	24.8	732770000	3	3	35.6	935840000	3	3	35.6	888210000	3	3	35.6	373580000	3	3	35.6	311930000	3	3	35.6	224000000	149	16.246	3.88	unreviewed	900906	15674777	Intracellular	No pathway	No CleavageSite	VBIStrPyo79812_0613	SPy_0721	577481	577930	450	+	PF00258; Flavodoxin_1	spy:SPy_0721, spz:M5005_Spy_0548	EOG6RG039
P69887	Triosephosphate isomerase	tpiA	SPy_0613	54	57.9333	51	57.9333	17	17	59.1	16519000000	20	20	59.1	26533000000	17	17	55.6	21873000000	16	16	55.6	8117700000	18	18	59.1	8721900000	17	17	59.1	5698500000	252	26.601	4.7	reviewed	900818	15674692	Intracellular	No pathway	No CleavageSite	VBIStrPyo79812_0524	SPy_0613	493639	494397	759	+	PF00121; TIM	spy:SPy_0613, spz:M5005_Spy_0509	EOG66QM23
Q99XV3	Putative laminin adhesion	lmb	SPy_2007	44	51.5	25	36.5667	15	15	43.1	2063900000	16	16	56.2	1886000000	13	13	55.2	1327300000	9	9	35.6	613720000	8	8	34.6	561690000	8	8	39.5	610450000	306	34.133	8.02	unreviewed	901672	15675794	Lipid anchored	Sec-(SPII)	VMIAGCD	VBIStrPyo79812_1745	SPy_2007	1674517	1675437	921	-	PF01297; TroA	spy:SPy_2007, spz:M5005_Spy_1711	EOG6K9QKM
P65243	Ribose-phosphate pyrophosphokinase 1	prs1	SPy_0020	41	42.5	38	42.5	12	12	40.9	16314000000	15	15	44.4	25145000000	14	14	42.2	27748000000	13	13	44.4	7125000000	14	14	45.3	8049200000	11	11	37.8	8223500000	320	35.021	6.14	reviewed	900380	15674264	Intracellular	No pathway	No CleavageSite	VBIStrPyo79812_0019	SPy_0020	31995	32957	963	+	PF14572; Pribosyl_synth	spy:SPy_0020, spz:M5005_Spy_0018	EOG6Z99XQ
Q99YU7	Putative peroxide resistance protein	dpr	SPy_1531	42	69.3333	42	69.9	12	12	65.7	72908000000	15	15	70.3	162320000000	15	15	72	136140000000	14	14	68.6	34778000000	15	15	72	46720000000	13	13	69.1	45036000000	175	19.335	5.35	unreviewed	901575	15675430	Intracellular	No pathway	No CleavageSite	VBIStrPyo79812_1337	SPy_1531	1259402	1259929	528	-	PF00210; Ferritin	spy:SPy_1531, spz:M5005_Spy_1259	EOG6Z9B6G
Q99ZT1	Uncharacterized protein	M5005_Spy0818	SPy_1094	46	61.8667	42	61.2667	15	15	60.9	12582000000	14	14	60.9	10181000000	17	17	63.8	7350700000	14	14	62.8	3517300000	15	15	63.8	3238700000	13	13	57.2	4252900000	320	36.5	9.41	unreviewed	901216	15675078	Lipid anchored	Sec-(SPII)	ILLFACI	VBIStrPyo79812_0950	SPy_1094	895420	896382	963	-	PF01522; Polysacc_deac_1	spy:SPy_1094, spz:M5005_Spy_0818	EOG6RRKJF
Q99ZB3	Putative cyclomaltodextrin glucanotransferase	amyA	SPy_1302	129	69.0333	103	64.1667	40	40	67.7	13799000000	47	47	71.3	25471000000	42	42	68.1	18892000000	33	33	63.2	5592700000	34	34	62.4	7844800000	36	36	66.9	7174600000	711	79.496	5.96	unreviewed	901394	15675254	N-terminally anchored (with CS)	Sec-(SPI)	LTVSAADN	VBIStrPyo79812_1141	SPy_1302	1079593	1081728	2136	-	PF00128; Alpha-amylase, PF02806; Alpha-amylase_C, PF00686; CBM_20, PF01833; TIG	spy:SPy_1302, spz:M5005_Spy_1065	EOG6PP9J7
Q9A1L6	Queuine tRNA-ribosyltransferase	tgt	SPy_0203	52	67.4667	45	52.6333	18	18	67.6	4095300000	17	17	67.4	4165000000	17	17	67.4	4132100000	15	15	50.5	1108200000	14	14	53.7	1946700000	16	16	53.7	1649600000	380	43.026	6.9	reviewed	900522	15674403	Intracellular	No pathway	No CleavageSite	VBIStrPyo79812_0179	SPy_0203	184633	185775	1143	+	PF01702; TGT	spy:SPy_0203, spz:M5005_Spy_0175	EOG6SNDVG
P68900	50S ribosomal protein L10	rplJ	SPy_1072	61	88.3667	56	83.1333	19	19	84.3	44877000000	23	23	90.4	63399000000	19	19	90.4	55297000000	21	21	90.4	21787000000	17	17	74.7	18864000000	18	18	84.3	19069000000	166	17.554	5.25	reviewed	901200	15675064	Intracellular	No pathway	No CleavageSite	VBIStrPyo79812_0927	SPy_1072	882564	883064	501	+	PF00466; Ribosomal_L10	spy:SPy_1072, spz:M5005_Spy_0795	EOG6DNTDR
P66280	50S ribosomal protein L35	rpmI	SPy_0805	12	32.8333	13	41	3	3	18.5	2557400000	4	4	33.8	1730800000	5	5	46.2	3475100000	4	4	36.9	926950000	3	3	36.9	887260000	6	6	49.2	994270000	65	7.46	12.62	reviewed	900978	15674847	Intracellular	No pathway	No CleavageSite	VBIStrPyo79812_0688	SPy_0805	662112	662309	198	+	PF01632; Ribosomal_L35p	spy:SPy_0805, spz:M5005_Spy_0620	EOG651T3B
P65850	tRNA pseudouridine synthase A	truA	SPy_1901	14	22.3667	7	7.46667	3	3	16.1	112490000	7	7	33.3	98681000	4	4	17.7	99855000	2	2	6.4	43873000	3	3	9.6	33218000	2	2	6.4	37521000	249	28.339	8.98	reviewed	901587	15675714	Intracellular	No pathway	No CleavageSite	VBIStrPyo79812_1649	SPy_1901	1576300	1577049	750	-	PF01416; PseudoU_synth_1	spy:SPy_1901, spz:M5005_Spy_1617	EOG6Z9B4R
Q9A1Z9	Putative amino acid permease	M5005_Spy0014	SPy_0016	8	4.06667	7	4	4	4	5.2	209700000	2	2	3.5	77038000	2	2	3.5	87094000	2	2	3.5	40221000	3	3	5	51189000	2	2	3.5	60764000	463	50.714	9.5	unreviewed	900378	15674262	Multi-transmembrane	Sec-(SPI)	No CleavageSite	VBIStrPyo79812_0015	SPy_0016	15110	16501	1392	+	PF13520; AA_permease_2	spy:SPy_0016, spz:M5005_Spy_0014	EOG6D5G2X
Q99YK9	NH(3)-dependent NAD(+) synthetase	nadE	SPy_1652	46	75.8	36	61.6667	15	15	81	3778900000	16	16	74.1	4111100000	15	15	72.3	4706700000	13	13	65.7	1412600000	11	11	58.4	1932900000	12	12	60.9	1428200000	274	30.056	5.94	reviewed	901905	15675523	Intracellular	No pathway	No CleavageSite	VBIStrPyo79812_1439	SPy_1652	1371346	1372170	825	-	PF02540; NAD_synthase	spy:SPy_1652, spz:M5005_Spy_1357	EOG64JFM7
Q99ZE7	Uncharacterized protein	SPy_1260	SPy_1260	35	90.2	41	95.1	11	11	80.4	8045200000	12	12	95.1	14697000000	12	12	95.1	11903000000	14	14	95.1	3911100000	14	14	95.1	5036200000	13	13	95.1	3858800000	162	17.443	4.75	unreviewed	901359	15675219	Intracellular	No pathway	No CleavageSite	VBIStrPyo79812_1103	SPy_1260	1041058	1041546	489	-	PF03780; Asp23	spy:SPy_1260	EOG6PP9T5
Q99ZX4	Extracellular hyaluronate lyase	hylA	SPy_1032	115	56.6667	87	46.2333	35	35	56.1	2540400000	38	38	56.9	2826100000	42	42	57	3628500000	29	29	47.3	1150000000	30	30	44.7	1084200000	28	28	46.7	1135200000	805	92.403	6.89	unreviewed	901164	15675029	Secretory(released) (with CS)	Sec-(SPI)	TAIYADTL	VBIStrPyo79812_0890	SPy_1032	840948	843365	2418	-	PF02278; Lyase_8, PF08124; Lyase_8_N	spy:SPy_1032, spz:M5005_Spy_0757	EOG6GBM67
P0C0G5	Dihydroneopterin aldolase	folB	SPy_1099	11	35.8667	14	43.1667	4	4	37.8	259250000	3	3	31.1	367750000	4	4	38.7	465820000	4	4	38.7	107130000	5	5	45.4	175590000	5	5	45.4	133300000	119	13.433	4.97	reviewed	901220	15675082	Intracellular	No pathway	No CleavageSite	VBIStrPyo79812_0955	SPy_1099	899420	899779	360	+	PF02152; FolB	spy:SPy_1099, spz:M5005_Spy_0823	EOG6G20SM
P0C0E0	DNA-directed RNA polymerase subunit beta	rpoC	SPy_0099	391	84.0333	345	79.8333	129	129	81.3	109440000000	130	130	83.1	114120000000	132	132	87.7	134520000000	116	116	80.9	41847000000	119	119	79.2	49913000000	110	110	79.4	43930000000	1204	135.399	6.96	reviewed	900439	15674322	Intracellular	No pathway	No CleavageSite	VBIStrPyo79812_0084	SPy_0099	97270	100884	3615	+	PF04997; RNA_pol_Rpb1_1, PF00623; RNA_pol_Rpb1_2, PF04983; RNA_pol_Rpb1_3, PF05000; RNA_pol_Rpb1_4, PF04998; RNA_pol_Rpb1_5	spy:SPy_0099, spz:M5005_Spy_0084	EOG6M9DS6
Q99Y43	UPF0356 protein SPy_1875/M5005_Spy1594	SPy_1875	SPy_1875	15	68.4	12	59.2	5	5	68.4	504790000	5	5	68.4	534240000	5	5	68.4	409760000	5	5	68.4	267230000	3	3	42.1	167280000	4	4	67.1	142490000	76	9.141	4.79	reviewed	902085	15675694	Intracellular	No pathway	No CleavageSite	VBIStrPyo79812_1628	SPy_1875	1555896	1556126	231	+	PF07288; DUF1447	spy:SPy_1875, spz:M5005_Spy_1594	EOG6130J0
P0C0D0	Ornithine carbamoyltransferase, catabolic	arcB	SPy_1544	66	66.4667	61	58.1	21	21	60.5	7943000000	22	22	67.7	15222000000	23	23	71.2	19647000000	21	21	58.8	4357000000	19	19	56.7	6258900000	21	21	58.8	5351500000	337	37.907	5.33	reviewed	901696	15675442	Intracellular	No pathway	No CleavageSite	VBIStrPyo79812_1350	SPy_1544	1271860	1272873	1014	-	PF00185; OTCace, PF02729; OTCace_N	spy:SPy_1544, spz:M5005_Spy_1273	EOG690MGV
Q99ZD2	Putative signal peptidase I	sipC	SPy_1281	27	40.5333	20	29	10	10	45.9	3969400000	8	8	35.7	2254800000	9	9	40	1839400000	6	6	29.7	1084000000	7	7	35.7	852840000	7	7	21.6	1167900000	185	21.241	9.44	unreviewed	901374	15675234	N-terminally anchored (No CS)	Sec-(SPI)	No CleavageSite	VBIStrPyo79812_1119	SPy_1281	1055604	1056161	558	-	PF00717; Peptidase_S24, PF10502; Peptidase_S26	spy:SPy_1281, spz:M5005_Spy_0987	EOG622PW8
Q99YU9	Glucose kinase	glcK	SPy_1529	31	43.8667	26	35.8333	11	11	47.1	1616100000	10	10	41.5	3118800000	10	10	43	2339500000	9	9	37.5	623460000	7	7	28.5	944330000	10	10	41.5	1186800000	323	33.376	4.81	unreviewed	901573	15675428	Intracellular	No pathway	No CleavageSite	VBIStrPyo79812_1335	SPy_1529	1258081	1259052	972	-	PF00480; ROK	spy:SPy_1529, spz:M5005_Spy_1257	EOG6CGCDC
Q99ZQ5	Putative phosphotransacetylase	pta	SPy_1128	67	79.4667	64	78.6667	20	20	74	8196600000	25	25	84.3	17707000000	22	22	80.1	14068000000	21	21	78.9	4403200000	22	22	79.8	7087200000	21	21	77.3	4236600000	331	35.802	5.14	unreviewed	901246	15675108	Intracellular	No pathway	No CleavageSite	VBIStrPyo79812_0982	SPy_1128	923921	924916	996	+	PF01515; PTA_PTB	spy:SPy_1128	EOG6BKJ5W
Q99ZR1	Putative iron-sulfur cofactor synthesis protein	nifS2	SPy_1122	20	27.6333	22	33.5	5	5	23.7	474700000	8	8	32.8	508470000	7	7	26.4	472190000	7	7	26.4	183210000	6	6	28	216850000	9	9	46.1	182310000	375	40.735	6.57	unreviewed	901240	15675102	Intracellular	No pathway	No CleavageSite	VBIStrPyo79812_0976	SPy_1122	918623	919750	1128	-	PF00266; Aminotran_5	spy:SPy_1122, spz:M5005_Spy_0844	EOG62RSBK
Q99Y51	Deoxyribose-phosphate aldolase	deoC	SPy_1867	40	62.9333	35	53.9333	13	13	66.8	3501900000	14	14	62.8	3911500000	13	13	59.2	3928200000	12	12	54.7	1442800000	12	12	57.8	1756000000	11	11	49.3	1383200000	223	23.992	4.89	reviewed	902077	15675686	Intracellular	No pathway	No CleavageSite	VBIStrPyo79812_1619	SPy_1867	1549106	1549777	672	-	PF01791; DeoC	spy:SPy_1867, spz:M5005_Spy_1585	EOG6QZMW5
Q9A0X7	Putative signal recognition particle (Docking protein)	ftsY	SPy_0569	93	57.9667	81	55.3333	29	29	54.5	9084400000	34	34	60.1	12601000000	30	30	59.3	16606000000	27	27	55.6	4922400000	27	27	54.8	6259800000	27	27	55.6	4769200000	516	56.735	4.78	unreviewed	900785	15674659	Intracellular	No pathway	No CleavageSite	VBIStrPyo79812_0488	SPy_0569	458684	460234	1551	+	PF00448; SRP54, PF02881; SRP54_N	spy:SPy_0569, spz:M5005_Spy_0472	EOG62K1ZH
Q9A1Q0	Putative toxic anion resistance protein	M5005_Spy0134	SPy_0158	60	62.8333	48	52.5333	18	18	59	685340000	19	19	60	718480000	23	23	69.5	1175100000	17	17	51.4	361900000	15	15	53.8	435150000	16	16	52.4	312670000	420	46.343	5.39	unreviewed	900483	15674365	Intracellular	No pathway	No CleavageSite	VBIStrPyo79812_0138	SPy_0158	143250	144512	1263	-	PF05816; TelA	spy:SPy_0158, spz:M5005_Spy_0134	EOG6K13ST
Q9A1L2	Uncharacterized protein	SPy_0210	SPy_0210	21	19.4333	15	19.7667	5	5	13.7	149420000	10	10	29	319660000	6	6	15.6	237820000	4	4	19.3	89661000	5	5	14.9	112320000	6	6	25.1	88514000	406	47.066	6.29	unreviewed	900526	15674407	Lipid anchored	Sec-(SPII)	VGMSACH	VBIStrPyo79812_0184	SPy_0210	188894	190114	1221	-	PF01841; Transglut_core	spy:SPy_0210	EOG6FZ48C
Q99ZI9	Formate--tetrahydrofolate ligase 1	fhs1	SPy_1213	62	45.5333	54	40.9	12	12	26.3	1031200000	23	23	52.7	1451300000	27	27	57.6	1688500000	16	16	32.6	602120000	21	21	52.7	691910000	17	17	37.4	500260000	556	59.493	5.99	reviewed	901317	15675177	Intracellular	No pathway	No CleavageSite	VBIStrPyo79812_1059	SPy_1213	997838	999508	1671	-	PF01268; FTHFS	spy:SPy_1213, spz:M5005_Spy_0927	EOG6PCPSP
Q9A0V2	Putative endolysin, phage associated	M5005_Spy0500	SPy_0601	16	24.6667	11	16.7667	7	7	30.1	362600000	5	5	25.5	257850000	4	4	18.4	217820000	4	4	18.4	130130000	3	3	13.5	91365000	4	4	18.4	140120000	282	31.684	7.61	unreviewed	900810	15674684	N-terminally anchored (with CS)	Sec-(SPI)	GKRQANHA	VBIStrPyo79812_0515	SPy_0601	483084	483932	849	-	PF01183; Glyco_hydro_25	spy:SPy_0601, spz:M5005_Spy_0500	EOG6W19KX
Q99YL9	Putative oxidoreductase	M5005_Spy1347	SPy_1640	36	46.8667	31	51.3333	9	9	36.7	1813300000	13	13	47.5	2021700000	14	14	56.4	2101100000	8	8	42.9	768470000	13	13	62.5	1033400000	10	10	48.6	769370000	259	27.975	5.5	unreviewed	901890	15675513	Intracellular	No pathway	No CleavageSite	VBIStrPyo79812_1429	SPy_1640	1359598	1360377	780	+	PF00106; adh_short	spy:SPy_1640, spz:M5005_Spy_1347	EOG6N3CR8
Q99YK4	Putative amino acid ABC transproter (Permease protein)	M5005_Spy1363	SPy_1658	6	4.5	6	4.5	2	2	4.5	265670000	2	2	4.5	125440000	2	2	4.5	125670000	2	2	4.5	62120000	2	2	4.5	93236000	2	2	4.5	88354000	267	29.508	9.32	unreviewed	901910	15675528	Multi-transmembrane	Sec-(SPI)	No CleavageSite	VBIStrPyo79812_1445	SPy_1658	1377397	1378200	804	-	PF00528; BPD_transp_1	spy:SPy_1658, spz:M5005_Spy_1363	EOG6MM1R5
Q99XV9	Surface lipoprotein	dppA	SPy_2000	139	74.1667	128	75.0333	49	49	72.9	50716000000	46	46	74.7	49243000000	44	44	74.9	37027000000	42	42	74.4	17810000000	43	43	74.7	19083000000	43	43	76	23425000000	542	61.009	8.78	unreviewed	901665	15675787	Lipid anchored	Sec-(SPII)	LILVACQ	VBIStrPyo79812_1738	SPy_2000	1666616	1668244	1629	+	PF00496; SBP_bac_5	spy:SPy_2000, spz:M5005_Spy_1704	EOG63FVZ7
Q99ZR0	Ribose-phosphate pyrophosphokinase 2	prs2	SPy_1123	48	59.6	42	54.8333	15	15	57.4	4107200000	16	16	60.7	7047900000	17	17	60.7	7547100000	13	13	48.2	2493000000	15	15	58.3	2818700000	14	14	58	2644300000	326	35.686	6.4	reviewed	901241	15675103	Intracellular	No pathway	No CleavageSite	VBIStrPyo79812_0977	SPy_1123	919747	920727	981	-	PF14572; Pribosyl_synth	spy:SPy_1123, spz:M5005_Spy_0845	EOG6Z99XQ
Q9A1B3	Tyrosine recombinase XerD-like	SPy_0365	SPy_0365	20	31.3	10	14.9333	5	5	26.6	170280000	6	6	30.2	232830000	9	9	37.1	294390000	3	3	13.3	135430000	4	4	20.2	94326000	3	3	11.3	90034000	248	28.845	9.63	reviewed	900638	15674515	Intracellular	No pathway	No CleavageSite	VBIStrPyo79812_0316	SPy_0365	315251	315997	747	+	PF00589; Phage_integrase	spy:SPy_0365, spz:M5005_Spy_0307	EOG68SW2F
Q99XR7	Putative alkyl hydroperoxidase	ahpC	SPy_2079	33	46.2	27	47.6333	11	11	46.2	4522700000	11	11	46.2	7654100000	11	11	46.2	9043900000	9	9	41.9	2926400000	8	8	41.9	3581300000	10	10	59.1	2738200000	186	20.47	4.82	unreviewed	901720	15675837	Intracellular	No pathway	No CleavageSite	VBIStrPyo79812_1801	SPy_2079	1729073	1729633	561	+	PF10417; 1-cysPrx_C, PF00578; AhpC-TSA	spy:SPy_2079, spz:M5005_Spy_1768	EOG67X1XH
Q9A0G8	Putative RNA polymerase sigma 42 protein	rpoD	SPy_0782	63	65.5	51	58.4667	22	22	64.2	3678200000	22	22	66.4	3253900000	19	19	65.9	3711600000	17	17	58	1524800000	17	17	61.8	2046300000	17	17	55.6	1284100000	369	42.244	5.05	unreviewed	900958	15674827	Intracellular	No pathway	No CleavageSite	VBIStrPyo79812_0668	SPy_0782	642029	643138	1110	+	PF03979; Sigma70_r1_1, PF00140; Sigma70_r1_2, PF04542; Sigma70_r2, PF04539; Sigma70_r3, PF04545; Sigma70_r4	spy:SPy_0782, spz:M5005_Spy_0600	EOG6XHC70
Q9A0C5	Uncharacterized protein	SPy_0836	SPy_0836	58	70.1333	48	56.3667	18	18	73	8853900000	22	22	73.3	9197100000	18	18	64.1	7771800000	17	17	57.2	4266800000	13	13	45.2	2877200000	18	18	66.7	4794100000	423	45.412	8.6	unreviewed	901002	15674871	N-terminally anchored (No CS)	Sec-(SPI)	No CleavageSite	VBIStrPyo79812_0714	SPy_0836	687884	689155	1272	+		spy:SPy_0836	EOG6PKFDV
Q99Z84	Putative shikimate kinase	aroK	SPy_1351	13	27.6333	14	38.2667	5	5	30.1	274010000	4	4	27.6	321200000	4	4	25.2	323860000	5	5	39.9	139030000	4	4	35	169720000	5	5	39.9	107290000	163	18.754	8.16	unreviewed	901426	15675284	Intracellular	No pathway	No CleavageSite	VBIStrPyo79812_1178	SPy_1351	1117093	1117584	492	-	PF01202; SKI	spy:SPy_1351, spz:M5005_Spy_1100	EOG6SJJGD
Q9A1G0	Penicillin-binding protein (D-alanyl-D-alanine carboxypeptidase)	dacA	SPy_0292	31	31.4667	23	25.3667	11	11	30.5	836350000	11	11	37.6	1191000000	9	9	26.3	784380000	9	9	29.3	461990000	7	7	22.4	421090000	7	7	24.4	352080000	410	45.737	9.31	unreviewed	900585	15674465	N-terminally anchored (No CS)	Sec-(SPI)	No CleavageSite	VBIStrPyo79812_0256	SPy_0292	255343	256575	1233	-	PF07943; PBP5_C, PF00768; Peptidase_S11	spy:SPy_0292	EOG657JCD
Q99XH2	ABC transporter, ATP-binding protein	M5005_Spy1861	SPy_2210	103	62.8667	90	61.4667	32	32	62.9	13086000000	36	36	64.7	26000000000	35	35	61	23649000000	30	30	61.6	9072100000	33	33	63.6	10671000000	27	27	59.2	7922500000	539	60.696	4.91	unreviewed	901916	15675942	Intracellular	No pathway	No CleavageSite	VBIStrPyo79812_1915	SPy_2210	1843354	1844973	1620	+	PF00005; ABC_tran	spy:SPy_2210, spz:M5005_Spy_1861	EOG6F297F
Q9A1U1	DNA-directed RNA polymerase subunit beta	rpoB	SPy_0098	269	68.5667	252	67.7667	88	88	67.3	65295000000	93	93	69.5	70772000000	88	88	68.9	84258000000	81	81	66.8	31976000000	91	91	71.3	33563000000	80	80	65.2	31461000000	1188	132.708	5.1	reviewed	900438	15674321	Intracellular	No pathway	No CleavageSite	VBIStrPyo79812_0083	SPy_0098	93586	97152	3567	+	PF04563; RNA_pol_Rpb2_1, PF04561; RNA_pol_Rpb2_2, PF04565; RNA_pol_Rpb2_3, PF10385; RNA_pol_Rpb2_45, PF00562; RNA_pol_Rpb2_6, PF04560; RNA_pol_Rpb2_7	spy:SPy_0098, spz:M5005_Spy_0083	EOG6M9DS6
Q99ZD1	Putative pyruvate kinase	pyk	SPy_1282	153	82.9333	146	87.1333	49	49	81.2	134980000000	53	53	84	172590000000	51	51	83.6	173870000000	49	49	88.4	76049000000	55	55	92.6	80310000000	42	42	80.4	60275000000	500	54.501	5.08	unreviewed	901375	15675235	Intracellular	No pathway	No CleavageSite	VBIStrPyo79812_1120	SPy_1282	1056379	1057881	1503	-	PF00224; PK, PF02887; PK_C	spy:SPy_1282, spz:M5005_Spy_0988	EOG6GBMB0
Q9A1F1	Uncharacterized protein	M5005_Spy0264	SPy_0309	26	51.1	18	35.3667	8	8	50.8	282500000	8	8	46.7	297310000	10	10	55.8	290000000	6	6	38.6	143590000	8	8	44.7	188780000	4	4	22.8	89741000	197	22.335	5.17	unreviewed	900598	15674476	Intracellular	No pathway	No CleavageSite	VBIStrPyo79812_0271	SPy_0309	274820	275413	594	+	PF01966; HD	spy:SPy_0309, spz:M5005_Spy_0264	EOG6B8XJX
Q99ZQ2	Putative ABC transporter (Binding protein)			13	8.86667	8	4.7	4	4	8.8	126650000	4	4	8.2	171760000	5	5	9.6	176360000	2	2	3.3	75526000	4	4	7.5	91779000	2	2	3.3	55426000		55.756	8.05
Q9A1B7	Glutamate racemase	murI	SPy_0361	37	48	36	50.6	11	11	43.2	1340200000	13	13	50.4	1662100000	13	13	50.4	1473800000	11	11	49.2	626930000	12	12	53	714410000	13	13	49.6	654760000	264	28.997	8.41	reviewed	900634	15674511	Intracellular	No pathway	No CleavageSite	VBIStrPyo79812_0312	SPy_0361	312519	313313	795	+	PF01177; Asp_Glu_race	spy:SPy_0361, spz:M5005_Spy_0303	EOG6CZQQP
Q99YS1	Valine--tRNA ligase	valS	SPy_1568	105	51.4333	110	53.3	32	32	50.2	9262300000	37	37	50.2	13274000000	36	36	53.9	14895000000	37	37	53.6	6305800000	37	37	52.7	6365300000	36	36	53.6	4721500000	882	100.877	5.01	reviewed	901817	15675460	Intracellular	No pathway	No CleavageSite	VBIStrPyo79812_1370	SPy_1568	1292058	1294706	2649	-	PF08264; Anticodon_1, PF00133; tRNA-synt_1, PF10458; Val_tRNA-synt_C	spy:SPy_1568, spz:M5005_Spy_1292	EOG644ZM1
Q9A0Z6	Uncharacterized protein	M5005_Spy0447	SPy_0540	17	26.2333	15	20.4667	5	5	24.3	294890000	6	6	24.9	242730000	6	6	29.5	258430000	4	4	15.8	111850000	7	7	29.5	157350000	4	4	16.1	102380000	329	38.136	7.53	unreviewed	900764	15674640	Intracellular	No pathway	No CleavageSite	VBIStrPyo79812_0462	SPy_0540	440942	441931	990	+	PF00535; Glycos_transf_2	spy:SPy_0540, spz:M5005_Spy_0447	EOG613072
Q9A0F4	Peptidase T	pepT	SPy_0799	40	47.2	39	48	14	14	55.3	1154900000	13	13	40.8	1294700000	13	13	45.5	1607100000	11	11	47.9	660740000	18	18	59.7	921470000	10	10	36.4	461080000	407	44.94	4.72	reviewed	900972	15674841	Intracellular	No pathway	No CleavageSite	VBIStrPyo79812_0682	SPy_0799	658222	659445	1224	+	PF07687; M20_dimer, PF01546; Peptidase_M20	spy:SPy_0799, spz:M5005_Spy_0614	EOG6SV59Q
Q99YC5	Putative D,D-carboxypeptidase	M5005_Spy1502	SPy_1765	25	41.0333	22	47.2333	9	9	49	1299300000	9	9	42.1	1003800000	7	7	32	873880000	8	8	49	452020000	7	7	49	495760000	7	7	43.7	506800000	247	27.941	5.67	unreviewed	902001	15675610	N-terminally anchored (No CS)	Sec-(SPI)	No CleavageSite	VBIStrPyo79812_1535	SPy_1765	1461651	1462394	744	-	PF02557; VanY	spy:SPy_1765, spz:M5005_Spy_1502	EOG6J74T5
Q9A1H5	Putative CMP-binding factor	cbf	SPy_0267	48	57.8333	41	52.7	14	14	47.8	3586800000	18	18	62.2	5450900000	16	16	63.5	5511200000	14	14	54.2	2342700000	12	12	51	2598400000	15	15	52.9	1847500000	312	35.902	6.3	unreviewed	900567	15674447	Intracellular	No pathway	No CleavageSite	VBIStrPyo79812_0235	SPy_0267	231019	231957	939	+	PF01966; HD, PF01336; tRNA_anti-codon	spy:SPy_0267, spz:M5005_Spy_0227	EOG6W45VJ
P66751	Holliday junction ATP-dependent DNA helicase RuvA	ruvA	SPy_2119	13	25.2667	15	23.4	3	3	20.2	220000000	5	5	27.8	774720000	5	5	27.8	1613200000	4	4	20.2	291030000	6	6	28.8	373150000	5	5	21.2	432160000	198	21.866	6.95	reviewed	901758	15675869	Intracellular	No pathway	No CleavageSite	VBIStrPyo79812_1836	SPy_2119	1769552	1770148	597	-	PF07499; RuvA_C, PF01330; RuvA_N	spy:SPy_2119, spz:M5005_Spy_1802	EOG679THG
P67372	DegV domain-containing protein SPy_1493/M5005_Spy1226	SPy_1493	SPy_1493	42	63.4333	47	77.3	12	12	53.4	4809400000	16	16	74.2	5147800000	14	14	62.7	4753100000	15	15	74.6	1989700000	16	16	74.9	2491300000	16	16	82.4	2325400000	283	29.933	7.59	reviewed	901542	15675397	Intracellular	No pathway	No CleavageSite	VBIStrPyo79812_1303	SPy_1493	1224411	1225262	852	-	PF02645; DegV	spy:SPy_1493, spz:M5005_Spy_1226	EOG690MHK
P66710	DNA-directed RNA polymerase subunit alpha	rpoA	SPy_0080	125	89.0667	101	76.5	36	36	77.2	32679000000	47	47	95.8	44110000000	42	42	94.2	49737000000	34	34	76.6	16429000000	34	34	76.6	21620000000	33	33	76.3	19971000000	312	34.508	5	reviewed	900429	15674313	Intracellular	No pathway	No CleavageSite	VBIStrPyo79812_0070	SPy_0080	77124	78062	939	+	PF01000; RNA_pol_A_bac, PF03118; RNA_pol_A_CTD, PF01193; RNA_pol_L	spy:SPy_0080, spz:M5005_Spy_0070	EOG68WR84
Q9A1C3	Membrane protein insertase YidC 2	yidC2	SPy_0351	24	16.6	26	16.6	8	8	16.6	4401900000	8	8	16.6	3222900000	8	8	16.6	2980700000	8	8	16.6	1560500000	9	9	16.6	1745600000	9	9	16.6	1629900000	307	34.483	9.88	reviewed	900627	15674505	Multi-transmembrane(Lipid modified N-termini)	Sec-(SPII)	LTLTGCV	VBIStrPyo79812_0302	SPy_0351	307083	308006	924	-	PF02096; 60KD_IMP	spy:SPy_0351, spz:M5005_Spy_0295	EOG6X6RF2
Q99ZL4	Putative transcriptional regulator	SPy_1179	SPy_1179	18	23.3667	19	27.4	4	4	12.1	245580000	7	7	26.4	328230000	7	7	31.6	372470000	5	5	20.3	110220000	8	8	34.6	180590000	6	6	27.3	152410000	231	27.009	7.24	unreviewed	901291	15675151	Intracellular	No pathway	No CleavageSite	VBIStrPyo79812_1030	SPy_1179	968835	969530	696	-	PF07729; FCD, PF00392; GntR	spy:SPy_1179	EOG67HJT6
P65631	Membrane protein insertase YidC 1	yidC1	SPy_0247	10	9.2	13	9.1	5	5	11.6	818690000	3	3	8.7	602990000	2	2	7.3	476280000	3	3	7.3	279170000	7	7	12.7	283080000	3	3	7.3	340960000	269	31.742	10.36	reviewed	900549	15674429	Multi-transmembrane(Lipid modified N-termini)	Sec-(SPII)	LLLVACG	VBIStrPyo79812_0216	SPy_0247	214530	215339	810	+	PF02096; 60KD_IMP	spy:SPy_0247, spz:M5005_Spy_0208	EOG6X6RF2
P67295	UPF0154 protein SPy_0359/M5005_Spy0302	SPy_0359	SPy_0359	12	32.0667	12	35	5	5	35	1500000000	4	4	35	1583300000	3	3	26.2	1241600000	4	4	35	527830000	4	4	35	670700000	4	4	35	1023300000	80	8.888	10.17	reviewed	900633	15674510	N-terminally anchored (No CS)	Sec-(SPI)	No CleavageSite	VBIStrPyo79812_0310	SPy_0359	312099	312341	243	+	PF03672; UPF0154	spy:SPy_0359, spz:M5005_Spy_0302	EOG6J753J
P60811	Foldase protein PrsA 1	prsA1	SPy_1390	92	67.3333	87	67.4333	32	31	72.6	119470000000	30	29	64.7	107650000000	30	29	64.7	78794000000	29	28	69.8	55280000000	29	28	62.7	40402000000	29	28	69.8	50684000000	351	38.512	7.87	reviewed	901457	15675314	Lipid anchored	Sec-(SPII)	MALAACQ	VBIStrPyo79812_1212	SPy_1390	1153087	1154142	1056	-	PF13145; Rotamase_2	spy:SPy_1390, spz:M5005_Spy_1133	EOG66XBH5
Q99YN6	Uncharacterized protein	M5005_Spy1328	SPy_1617	33	50.5	16	35.2333	11	11	52.4	377150000	11	11	48.6	946110000	11	11	50.5	768010000	4	4	29	238910000	8	8	50.5	387880000	4	4	26.2	325510000	210	23.638	7.99	unreviewed	901865	15675495	Intracellular	No pathway	No CleavageSite	VBIStrPyo79812_1410	SPy_1617	1339716	1340348	633	+	PF09186; DUF1949, PF01205; UPF0029	spy:SPy_1617, spz:M5005_Spy_1328	EOG6N685N
P65259	L-lactate dehydrogenase	ldh	SPy_1151	73	52.1667	71	61.9667	23	23	53.5	35575000000	24	24	48.6	57435000000	26	26	54.4	77597000000	23	23	63.6	25813000000	26	26	64.5	32722000000	22	22	57.8	24928000000	327	35.25	5.33	reviewed	901267	15675128	Intracellular	No pathway	No CleavageSite	VBIStrPyo79812_1004	SPy_1151	945797	946780	984	-	PF02866; Ldh_1_C, PF00056; Ldh_1_N	spy:SPy_1151, spz:M5005_Spy_0873	EOG6091FG
Q9A116	Putative glucosyl transferase	M5005_Spy0426	SPy_0516	69	52.5667	62	57.5333	22	22	47.3	3870400000	22	22	51.8	4076900000	25	25	58.6	4472800000	18	18	55	1724800000	22	22	59.7	2280200000	22	22	57.9	2085400000	444	49.86	8.84	unreviewed	900744	15674620	Intracellular	No pathway	No CleavageSite	VBIStrPyo79812_0441	SPy_0516	415596	416930	1335	+	PF00534; Glycos_transf_1	spy:SPy_0516, spz:M5005_Spy_0426	EOG68DD0W
Q99XS2	Uncharacterized protein	SPy_2065	SPy_2065	77	49.2333	74	45	25	25	50.9	3984300000	29	29	52.4	3766900000	23	23	44.4	2772700000	23	23	43.4	1574600000	25	25	46.5	1695700000	26	26	45.1	1950500000	546	64.022	8.57	unreviewed	901711	15675830	N-terminally anchored (No CS)	Sec-(SPI)	No CleavageSite	VBIStrPyo79812_1791	SPy_2065	1718052	1719692	1641	-		spy:SPy_2065	EOG6HQSNW
Q99YA0	Uncharacterized protein	M5005_Spy1530	SPy_1798	133	41.1333	118	37.8	42	42	40.5	1981300000	43	43	39.1	2149000000	48	48	43.8	2323600000	40	40	39.5	1024100000	36	36	34.1	911840000	42	42	39.8	1303400000	1275	142.616	8.63	unreviewed	902026	15675635	C-terminally anchored (with CS)	Sec-(SPI)	QTVKSQEP	VBIStrPyo79812_1565	SPy_1798	1489029	1492856	3828	-	PF07550; DUF1533, PF00560; LRR_1, PF05031; NEAT	spy:SPy_1798, spz:M5005_Spy_1530	EOG6DC6FR
Q9A168	Uncharacterized protein	M5005_Spy0357	SPy_0437	31	57.8333	34	65.2	8	8	49.5	1954400000	10	10	56.4	1805300000	13	13	67.6	2230000000	11	11	66.2	1071900000	11	11	62.7	920060000	12	12	66.7	997100000	204	23.729	6.04	unreviewed	900685	15674562	N-terminally anchored (No CS)	Sec-(SPI)	No CleavageSite	VBIStrPyo79812_0370	SPy_0437	362378	362992	615	-		spy:SPy_0437, spz:M5005_Spy_0357	EOG6F55F8
P69884	ATP-dependent Clp protease proteolytic subunit	clpP	SPy_0395	20	35.5333	20	38.4667	6	6	33.2	4839700000	7	7	36.7	10956000000	7	7	36.7	7299400000	6	6	33.2	2459000000	8	8	49	4153000000	6	6	33.2	5291300000	196	21.635	5.59	reviewed	900660	15674537	Intracellular	No pathway	No CleavageSite	VBIStrPyo79812_0339	SPy_0395	334803	335393	591	+	PF00574; CLP_protease	spy:SPy_0395, spz:M5005_Spy_0328	EOG6Z3KQ0
Q99XY4	Proline--tRNA ligase	proS	SPy_1962	120	71.1	129	74.8333	36	36	67.6	15366000000	42	42	72.7	18330000000	42	42	73	20432000000	43	43	74.3	9119600000	45	45	77.2	9977100000	41	41	73	8438100000	618	68.66	5.19	reviewed	901637	15675760	Intracellular	No pathway	No CleavageSite	VBIStrPyo79812_1709	SPy_1962	1633034	1634890	1857	-	PF03129; HGTP_anticodon, PF00587; tRNA-synt_2b, PF04073; tRNA_edit	spy:SPy_1962, spz:M5005_Spy_1673	EOG6TTVMR
Q99XW1	Mitogenic exotoxin Z	smeZ	SPy_1998	21	39.6333	20	32.3333	6	6	34.8	295120000	8	8	42.5	253440000	7	7	41.6	309190000	6	6	30	182190000	7	7	33.5	125820000	7	7	33.5	134590000	233	27.016	6.96	unreviewed	901663	15675785	N-terminally anchored (No CS)	Sec-(SPI)	No CleavageSite	VBIStrPyo79812_1736	SPy_1998	1665186	1665887	702	+	PF02876; Stap_Strp_tox_C, PF01123; Stap_Strp_toxin	spy:SPy_1998, spz:M5005_Spy_1702	EOG6KQ6M9
Q99YG3	Putative esterase	M5005_Spy1407	SPy_1718	45	58.5333	38	55.7	16	16	61	5252300000	14	14	57.3	4282400000	15	15	57.3	5463700000	14	14	54.9	2790000000	10	10	52.7	2947500000	14	14	59.5	2112000000	328	37.537	7.96	unreviewed	901955	15675569	N-terminally anchored (No CS)	Sec-(SPI)	No CleavageSite	VBIStrPyo79812_1494	SPy_1718	1423105	1424091	987	+	PF07859; Abhydrolase_3	spy:SPy_1718, spz:M5005_Spy_1407	EOG63RGVH
Q9A1G5	Probable ABC transporter ATP-binding protein SPy_0285/M5005_Spy0242	SPy_0285	SPy_0285	53	68.3667	48	58.9667	17	17	62.9	2726500000	20	20	75	4302800000	16	16	67.2	4762500000	15	15	57.4	1704800000	18	18	63.3	2619300000	15	15	56.2	1784200000	256	28.092	4.83	reviewed	900580	15674460	Intracellular	No pathway	No CleavageSite	VBIStrPyo79812_0250	SPy_0285	248581	249351	771	+	PF00005; ABC_tran	spy:SPy_0285, spz:M5005_Spy_0242	EOG6J74ZM
Q9A0I1	Phenylalanine--tRNA ligase alpha subunit	pheS		59	59.6333	66	64.2667	20	20	63.1	8648900000	19	19	55.3	9595900000	20	20	60.5	8542600000	23	23	67.1	3719400000	24	24	68.6	5079300000	19	19	57.1	5058600000		39.154	5.97	reviewed	3572333											PF02912; Phe_tRNA-synt_N, PF01409; tRNA-synt_2d	spz:M5005_Spy_0587	EOG6WX4QN
Q9A0D3	Putative capsular polysaccharide biosynthesis protein	M5005_Spy0636	SPy_0824	28	39.4667	22	34.3333	7	7	29.9	346180000	11	11	47.4	480740000	10	10	41.1	397370000	8	8	37.5	189520000	7	7	30.3	252370000	7	7	35.2	183900000	304	34.559	6.1	unreviewed	900994	15674863	Intracellular	No pathway	No CleavageSite	VBIStrPyo79812_0705	SPy_0824	677712	678626	915	+	PF00126; HTH_1, PF03466; LysR_substrate	spy:SPy_0824, spz:M5005_Spy_0636	EOG6NKR2H
Q99ZQ9	Uncharacterized protein	SPy_1124	SPy_1124	43	70.7	38	59.8667	13	13	68.8	2029200000	16	16	74	3748200000	14	14	69.3	3169700000	14	14	60.9	1508700000	14	14	60.9	1673200000	10	10	57.8	1374800000	192	22.038	9.07	unreviewed	901242	15675104	Intracellular	No pathway	No CleavageSite	VBIStrPyo79812_0978	SPy_1124	920867	921445	579	-	PF01928; CYTH	spy:SPy_1124	EOG6FZ4HX
Q99YW2	Cell-division initiation protein (Septum placement)	divIVAS	SPy_1514	46	61.6333	43	53.0333	15	15	57.5	11138000000	16	16	60.3	13052000000	15	15	67.1	13184000000	15	15	57.5	7378900000	13	13	41.3	6196700000	15	15	60.3	5825900000	252	28.916	4.56	unreviewed	901560	15675415	Intracellular	No pathway	No CleavageSite	VBIStrPyo79812_1321	SPy_1514	1245233	1245991	759	-	PF05103; DivIVA	spy:SPy_1514, spz:M5005_Spy_1244	EOG6JQH88
Q99XI6	Putative L-serine dehydratase beta subunit	sdhB	SPy_2189	32	64.7	28	60.4	11	11	67.7	4259700000	11	11	63.2	4371800000	10	10	63.2	5853600000	9	9	59.2	2565500000	8	8	54.3	3023500000	11	11	67.7	2132600000	223	24.052	7.25	unreviewed	901845	15675923	Intracellular	No pathway	No CleavageSite	VBIStrPyo79812_1895	SPy_2189	1822622	1823293	672	+	PF01842; ACT, PF03315; SDH_beta	spy:SPy_2189, spz:M5005_Spy_1841	EOG64JFT1
Q99ZH6	Putative sugar ABC transporter (Permease protein)	M5005_Spy0940	SPy_1226	11	8.46667	10	7.73333	4	4	9.3	110470000	3	3	7.1	81945000	4	4	9	71056000	4	4	9	48000000	3	3	7.1	38046000	3	3	7.1	51278000	354	37.576	9.5	unreviewed	901330	15675190	Multi-transmembrane	Sec-(SPI)	No CleavageSite	VBIStrPyo79812_1072	SPy_1226	1010900	1011964	1065	-	PF02653; BPD_transp_2	spy:SPy_1226, spz:M5005_Spy_0940	EOG6MSS3R
P65742	Phosphate acyltransferase	plsX	SPy_0022	64	59.6	59	62	22	22	60	9658900000	22	22	59.7	12197000000	20	20	59.1	10467000000	19	19	59.1	4602000000	21	21	67.8	6060100000	19	19	59.1	6118300000	335	35.475	8.57	reviewed	900382	15674266	Intracellular	No pathway	No CleavageSite	VBIStrPyo79812_0021	SPy_0022	34001	35008	1008	+	PF02504; FA_synthesis	spy:SPy_0022, spz:M5005_Spy_0020	EOG68H88P
Q7DAL3	Collagen-like surface protei	scl	SPy_1983	47	50.5667	46	43.3	20	20	56.6	906000000	12	12	39.4	597360000	15	15	55.7	851770000	14	14	36.5	478020000	15	15	42.5	387960000	17	17	50.9	356940000	348	36.238	7.46	unreviewed	901651	15675773	LPxTG Cell-wall anchored	Sec-(SPI)	found LPxTG motif :LPATG	VBIStrPyo79812_1723	SPy_1983	1651590	1652636	1047	-	PF01391; Collagen, PF00746; Gram_pos_anchor	spy:SPy_1983	EOG60GRT7
Q9A0F9	Uncharacterized protein	SPy_0793	SPy_0793	67	26.1667	64	27.4	21	21	26.6	3336700000	25	25	29.1	2913700000	21	21	22.8	2223800000	21	21	28.8	1548800000	20	20	23.5	1236600000	23	23	29.9	1741000000	824	92.882	9.07	unreviewed	900967	15674836	Multi-transmembrane	Sec-(SPI)	No CleavageSite	VBIStrPyo79812_0677	SPy_0793	651681	654155	2475	+	PF00884; Sulfatase	spy:SPy_0793	EOG6XQ3GD
Q99ZR9	Putative acid phosphatase (Class B)	SPy_1113	SPy_1113	33	48.4	31	48.4	8	8	42.8	860610000	12	12	51	1451900000	13	13	51.4	1507600000	10	10	47.7	672470000	10	10	49.8	615350000	11	11	47.7	703910000	243	27.07	8.95	unreviewed	901232	15675094	Secretory(released) (with CS)	Sec-(SPI)	PVEASGPK	VBIStrPyo79812_0967	SPy_1113	911429	912160	732	+	PF03767; Acid_phosphat_B	spy:SPy_1113	EOG6HTNVZ
P0C0E3	Lantibiotic transport ATP-binding protein SrtF	srtF	SPy_1085	24	46.5667	20	40.4667	7	7	40.2	223860000	9	9	52.8	266640000	8	8	46.7	212990000	4	4	22.3	90479000	8	8	48	144340000	8	8	51.1	146230000	248	25.663	9.25	reviewed	901210	15675073	Intracellular	No pathway	No CleavageSite	VBIStrPyo79812_0940	SPy_1085	889596	890342	747	+	PF00005; ABC_tran	spy:SPy_1085, spz:M5005_Spy_0808	EOG65J54C
Q9A0M0	Probable dipeptidase A	pepDA	SPy_0713	62	49.6	54	47.1	22	22	53	3329800000	17	17	43	1964200000	23	23	52.8	2534700000	17	17	43.4	1574100000	16	16	45.6	1147500000	21	21	52.3	1301000000	472	53.821	5.12	reviewed	900898	15674771	Intracellular	No pathway	No CleavageSite	VBIStrPyo79812_0607	SPy_0713	570469	571887	1419	+	PF03577; Peptidase_C69	spy:SPy_0713, spz:M5005_Spy_0542	EOG6QVRG8
Q99XY6	Uncharacterized protein	M5005_Spy1670	SPy_1959	25	58.9	24	57.7667	9	9	58.9	731740000	8	8	58.9	778560000	8	8	58.9	939500000	6	6	43.3	377400000	9	9	70.6	471840000	9	9	59.4	432820000	180	19.363	6.16	unreviewed	901634	15675757	Intracellular	No pathway	No CleavageSite	VBIStrPyo79812_1706	SPy_1959	1627171	1627713	543	-	PF03358; FMN_red	spy:SPy_1959, spz:M5005_Spy_1670	EOG6SNDXM
Q9A144	Uncharacterized protein	M5005_Spy0387	SPy_0472	29	54.2667	24	45.3667	9	9	48.7	1033400000	10	10	56	959640000	10	10	58.1	987190000	7	7	38.2	552180000	8	8	45.5	579340000	9	9	52.4	448810000	191	21.917	6.55	unreviewed	900712	15674589	Intracellular	No pathway	No CleavageSite	VBIStrPyo79812_0398	SPy_0472	387581	388156	576	+	PF03167; UDG	spy:SPy_0472, spz:M5005_Spy_0387	EOG6NKR46
Q99ZI0	Putative DNA/pantothenate metabolism flavoprotein	dfp	SPy_1222	14	27.8	17	36.2667	5	5	29.3	202010000	3	3	17.1	375750000	6	6	37	435630000	5	5	32	143940000	6	6	39.8	197650000	6	6	37	182280000	181	19.431	7.12	unreviewed	901326	15675186	Intracellular	No pathway	No CleavageSite	VBIStrPyo79812_1068	SPy_1222	1006663	1007208	546	+	PF02441; Flavoprotein	spy:SPy_1222, spz:M5005_Spy_0936	EOG6FFSBB
Q99Y94	Putative mannose-6-phosphate isomerase	pmi	SPy_1810	47	65.2667	48	66.1667	15	15	64	4211600000	17	17	67.8	5457100000	15	15	64	7591200000	15	15	64.7	3374800000	16	16	71	3490100000	17	17	62.8	2640300000	317	35.593	5.22	unreviewed	902033	15675642	Intracellular	No pathway	No CleavageSite	VBIStrPyo79812_1573	SPy_1810	1500492	1501445	954	-	PF01238; PMI_typeI	spy:SPy_1810, spz:M5005_Spy_1538	EOG66MQQS
Q99XQ3	Putative transcriptional regulator (GntR family)	M5005_Spy1785	SPy_2099	22	34.5667	18	30.5	8	8	43	472240000	7	7	29.5	417570000	7	7	31.2	408750000	6	6	31.6	212710000	7	7	33.3	257450000	5	5	26.6	221840000	237	27.604	9.14	unreviewed	901738	15675854	Intracellular	No pathway	No CleavageSite	VBIStrPyo79812_1818	SPy_2099	1754601	1755314	714	+	PF00392; GntR, PF07702; UTRA	spy:SPy_2099, spz:M5005_Spy_1785	EOG689HVZ
Q99Z83	3-phosphoshikimate 1-carboxyvinyltransferase	aroA	SPy_1352	43	39.5333	49	42.3333	13	13	39.1	593300000	16	16	41.6	968250000	14	14	37.9	927770000	16	16	43.5	439040000	16	16	41.9	482450000	17	17	41.6	405820000	430	46.663	8.66	reviewed	901427	15675285	Intracellular	No pathway	No CleavageSite	VBIStrPyo79812_1179	SPy_1352	1117577	1118869	1293	-	PF00275; EPSP_synthase	spy:SPy_1352, spz:M5005_Spy_1101	EOG6Z6FZ4
Q99ZG0	Putative nucleolar protein	M5005_Spy0956	SPy_1246	26	27.3	21	22.2	6	6	18.6	278770000	10	10	31.4	318580000	10	10	31.9	289590000	6	6	20.2	156440000	8	8	25.5	162990000	7	7	20.9	153790000	436	48.866	8.13	unreviewed	901346	15675206	Intracellular	No pathway	No CleavageSite	VBIStrPyo79812_1089	SPy_1246	1028228	1029538	1311	-	PF01189; Nol1_Nop2_Fmu, PF13636; Nol1_Nop2_Fmu_2	spy:SPy_1246, spz:M5005_Spy_0956	EOG6091D0
Q9A130	Uncharacterized protein	M5005_Spy0410	SPy_0500	44	32.8	52	39.3333	16	16	33	751870000	15	15	35	845490000	13	13	30.4	718950000	15	15	32.6	397500000	20	20	46.6	425180000	17	17	38.8	428090000	500	54.923	8.72	unreviewed	900729	15674605	Intracellular	No pathway	No CleavageSite	VBIStrPyo79812_0425	SPy_0500	400535	402037	1503	+	PF05872; DUF853	spy:SPy_0500, spz:M5005_Spy_0410	EOG6K13X6
Q99ZX3	Lipoate--protein ligase	lplB	SPy_1033	83	78.3333	80	76.8	24	24	70.8	7350300000	29	29	82.1	10190000000	30	30	82.1	16802000000	28	28	82.1	7134900000	28	28	75.4	7653500000	24	24	72.9	5254700000	329	37.479	5.5	unreviewed	901165	15675030	Intracellular	No pathway	No CleavageSite	VBIStrPyo79812_0891	SPy_1033	843598	844587	990	+	PF03099; BPL_LplA_LipB, PF10437; Lip_prot_lig_C	spy:SPy_1033, spz:M5005_Spy_0758	EOG6038ZS
Q9A1M8	DNA polymerase	polA	SPy_0185	93	42.0333	86	39.7333	23	23	36.6	1709100000	34	34	43.3	3678800000	36	36	46.2	4460300000	26	26	36.8	1283400000	29	29	39	2008400000	31	31	43.4	1866600000	880	98.963	5.48	unreviewed	900508	15674390	Intracellular	No pathway	No CleavageSite	VBIStrPyo79812_0163	SPy_0185	171524	174166	2643	+	PF01367; 5_3_exonuc, PF02739; 5_3_exonuc_N, PF00476; DNA_pol_A	spy:SPy_0185	EOG6SJJH7
Q9A1J2	Uncharacterized protein	M5005_Spy0209	SPy_0248	66	73.2333	65	81.4667	21	21	71.4	3803500000	23	23	74	5219900000	22	22	74.3	3878500000	19	19	81.9	2200900000	23	23	82.6	2319700000	23	23	79.9	2492000000	304	33.847	5.24	unreviewed	900550	15674430	Intracellular	No pathway	No CleavageSite	VBIStrPyo79812_0217	SPy_0248	215351	216265	915	+	PF01424; R3H	spy:SPy_0248, spz:M5005_Spy_0209	EOG6XDH3R
Q99Z28	Putative dihydroorotate dehydrogenase A (fumarate)	pyrD	SPy_1432	53	71.3667	54	77.5333	17	17	69.5	5030900000	16	16	72.3	5184100000	20	20	72.3	5326100000	17	17	78.5	3002800000	18	18	78.5	3114300000	19	19	75.6	2439900000	311	34.3	6.73	reviewed	901488	15675344	Intracellular	No pathway	No CleavageSite	VBIStrPyo79812_1246	SPy_1432	1185686	1186621	936	+	PF01180; DHO_dh	spy:SPy_1432, spz:M5005_Spy_1165	EOG6NPM9S
Q99XL5	Arginine--tRNA ligase	argS	SPy_2151	160	87	153	85.9	53	53	87.2	33558000000	54	54	86.1	57685000000	53	53	87.7	46088000000	48	48	80.1	22527000000	54	54	89.9	31676000000	51	51	87.7	21131000000	563	63.081	5.25	reviewed	901785	15675893	Intracellular	No pathway	No CleavageSite	VBIStrPyo79812_1863	SPy_2151	1790640	1792331	1692	+	PF03485; Arg_tRNA_synt_N, PF05746; DALR_1, PF00750; tRNA-synt_1d	spy:SPy_2151, spz:M5005_Spy_1808	EOG6JB13C
Q99XI5	Putative L-serine dehydratase alpha subunit	sdhA	SPy_2190	33	46.2	32	41.5	10	10	43.8	1935700000	10	10	44.1	2910100000	13	13	50.7	3773500000	13	13	41.4	1508900000	9	9	46.2	1783100000	10	10	36.9	1475700000	290	29.952	4.74	unreviewed	901848	15675924	Intracellular	No pathway	No CleavageSite	VBIStrPyo79812_1896	SPy_2190	1823305	1824177	873	+	PF03313; SDH_alpha	spy:SPy_2190, spz:M5005_Spy_1842	EOG64V2GZ
Q9A1U2	Putative penicillin-binding protein 1b	pbp1b	SPy_0097	74	40.5	70	36.4	24	24	42.2	2453600000	27	27	44.2	2540000000	23	23	35.1	1974000000	21	21	31.8	1229700000	22	22	36.2	1173500000	27	27	41.2	1515600000	722	84.445	8.9	unreviewed	900437	15674320	N-terminally anchored (No CS)	Sec-(SPI)	No CleavageSite	VBIStrPyo79812_0082	SPy_0097	91154	93322	2169	+	PF00912; Transgly, PF00905; Transpeptidase	spy:SPy_0097, spz:M5005_Spy_0082	EOG6CGCKC
Q99Z57	Alanine--tRNA ligase	alaS	SPy_1389	147	55.7333	158	58.8333	44	44	51	15317000000	55	55	60	24549000000	48	48	56.2	26873000000	50	50	56.3	12153000000	56	56	64.9	14278000000	52	52	55.3	10874000000	872	96.471	5.03	reviewed	901456	15675313	Intracellular	No pathway	No CleavageSite	VBIStrPyo79812_1211	SPy_1389	1150082	1152700	2619	-	PF02272; DHHA1, PF01411; tRNA-synt_2c, PF07973; tRNA_SAD	spy:SPy_1389, spz:M5005_Spy_1132	EOG6Q2SQ2
Q9A123	Uncharacterized protein	M5005_Spy0419	SPy_0508	4	10.1	6	16.3	2	2	16.3	356860000	1	1	7	0	1	1	7	296170000	2	2	16.3	144850000	2	2	16.3	140290000	2	2	16.3	100530000	227	24.793	6.8	unreviewed	900737	15674613	Multi-transmembrane	Sec-(SPI)	No CleavageSite	VBIStrPyo79812_0434	SPy_0508	409138	409821	684	-	PF06149; DUF969	spy:SPy_0508, spz:M5005_Spy_0419	EOG62NX3J
Q99XQ0	Putative anaerobic ribonucleotide reductase activator	nrdG	SPy_2105	19	28.7667	11	22.4	6	6	26	290740000	6	6	27.5	508250000	7	7	32.8	405310000	3	3	20.1	215110000	5	5	27	270430000	3	3	20.1	188710000	204	23.592	4.93	unreviewed	901742	15675857	Intracellular	No pathway	No CleavageSite	VBIStrPyo79812_1823	SPy_2105	1757922	1758536	615	-		spy:SPy_2105, spz:M5005_Spy_1789	EOG628F9X
P10520	Streptokinase A	ska	SPy_1979	51	48.4333	53	49.9333	16	16	45.5	1733200000	18	18	50.9	2102200000	17	17	48.9	2580500000	15	15	43.6	1188100000	21	21	55.7	1172800000	17	17	50.5	1218100000	440	49.894	6.71	reviewed	901648	15675770	N-terminally anchored (No CS)	Sec-(SPI)	No CleavageSite	VBIStrPyo79812_1720	SPy_1979	1647241	1648563	1323	+	PF02821; Staphylokinase	spy:SPy_1979, spz:M5005_Spy_1684	EOG6G20H3
Q99ZD0	ATP-dependent 6-phosphofructokinase	pfkA	SPy_1283	44	45.5	52	58.2667	14	14	39.5	2082800000	14	14	41.5	2172900000	16	16	55.5	3250300000	17	17	56.7	1293500000	17	17	61.4	1658800000	18	18	56.7	1332500000	337	35.726	5.54	reviewed	901376	15675236	Intracellular	No pathway	No CleavageSite	VBIStrPyo79812_1121	SPy_1283	1057944	1058957	1014	-	PF00365; PFK	spy:SPy_1283, spz:M5005_Spy_0989	EOG644ZRM
Q9A1B4	Uncharacterized protein	M5005_Spy0306	SPy_0364	22	50.5333	16	46.8333	6	6	51	552670000	9	9	50.3	1401500000	7	7	50.3	1408300000	4	4	46.4	358080000	7	7	53.6	965130000	5	5	40.5	597110000	153	17.645	6.09	unreviewed	900637	15674514	Intracellular	No pathway	No CleavageSite	VBIStrPyo79812_0315	SPy_0364	314793	315254	462	+	PF00571; CBS	spy:SPy_0364, spz:M5005_Spy_0306	EOG69D3J8
Q99Z68	Putative deacetylase	SPy_1370	SPy_1370	66	56.1667	66	68.2333	21	21	53.8	7036700000	21	21	49.8	6729100000	24	24	64.9	4385300000	23	23	66	3396300000	20	20	67.2	3327100000	23	23	71.5	3544600000	424	48.261	8.82	unreviewed	901444	15675302	N-terminally anchored (No CS)	Sec-(SPI)	No CleavageSite	VBIStrPyo79812_1196	SPy_1370	1136296	1137570	1275	-	PF01522; Polysacc_deac_1	spy:SPy_1370	EOG6V1M8Q
P0C0C3	33 kDa chaperonin	hslO	SPy_0123	35	50.4667	36	49.6667	9	9	42.4	1034700000	14	14	59.3	1567400000	12	12	49.7	1590700000	13	13	54.5	819840000	12	12	45.9	846290000	11	11	48.6	721440000	290	31.432	4.94	reviewed	900457	15674340	Intracellular	No pathway	No CleavageSite	VBIStrPyo79812_0105	SPy_0123	114019	114891	873	-	PF01430; HSP33	spy:SPy_0123, spz:M5005_Spy_0105	EOG651SSJ
Q9A1A5	Uncharacterized protein	M5005_Spy0316	SPy_0377	16	40.2	12	25.5333	1	1	4.3	0	6	6	46.7	199400000	9	9	69.6	369010000	3	3	17.4	81544000	5	5	33.7	126510000	4	4	25.5	99038000	184	20.247	6.19	unreviewed	900647	15674524	Intracellular	No pathway	No CleavageSite	VBIStrPyo79812_0325	SPy_0377	321858	322412	555	+	PF06962; rRNA_methylase	spy:SPy_0377, spz:M5005_Spy_0316	EOG6R87KN
Q9A1G3	Putative aminotransferase	nifS3	SPy_0288	30	32.3	32	36.1	9	9	28.7	422010000	11	11	36.8	651180000	10	10	31.4	804910000	8	8	25.7	363230000	13	13	48	511600000	11	11	34.6	280800000	408	45.131	5.44	unreviewed	900582	15674462	Intracellular	No pathway	No CleavageSite	VBIStrPyo79812_0252	SPy_0288	250739	251965	1227	+	PF00266; Aminotran_5	spy:SPy_0288, spz:M5005_Spy_0244	EOG68DD0M
Q9A0A3	Putative polypeptide deformylase	fms	SPy_0870	9	24.2667	7	19.8667	3	3	23.5	142670000	3	3	26.5	80245000	3	3	22.8	95571000	3	3	26.5	67061000	2	2	14.7	54074000	2	2	18.4	56888000	136	15.793	7.9	unreviewed	901029	15674896	Intracellular	No pathway	No CleavageSite	VBIStrPyo79812_0747	SPy_0870	717997	718407	411	+	PF01327; Pep_deformylase	spy:SPy_0870, spz:M5005_Spy_0677	EOG6FNHTX
Q99Y49	Putative uridine phosphorylase	udp	SPy_1869	45	73.1333	43	66.0333	13	13	62.2	1363600000	16	16	81.1	1685000000	16	16	76.1	2174500000	13	13	66.4	1013100000	15	15	67.6	1153800000	15	15	64.1	892390000	259	27.811	5.24	unreviewed	902079	15675688	Intracellular	No pathway	No CleavageSite	VBIStrPyo79812_1621	SPy_1869	1551030	1551809	780	-	PF01048; PNP_UDP_1	spy:SPy_1869, spz:M5005_Spy_1587	EOG676Z3T
Q9A1V5	50S ribosomal protein L15	rplO	SPy_0072	27	51.6333	19	36.5667	10	10	56.2	5034400000	8	8	42.5	2845700000	9	9	56.2	5256000000	7	7	38.4	2645200000	6	6	37.7	2564900000	6	6	33.6	2370900000	146	15.411	10.49	reviewed	900422	15674306	Intracellular	No pathway	No CleavageSite	VBIStrPyo79812_0063	SPy_0072	73267	73707	441	+	PF00828; Ribosomal_L18e	spy:SPy_0072, spz:M5005_Spy_0063	EOG6CGCM5
Q9A0D7	Uncharacterized protein	capA	SPy_0818	52	49.3	52	48.0333	17	17	49.8	2589200000	17	17	47.4	2070700000	18	18	50.7	1702500000	17	17	46.7	1394000000	17	17	47.4	982260000	18	18	50	1396900000	397	48.507	6.01	unreviewed	900990	15674859	N-terminally anchored (No CS)	Sec-(SPI)	No CleavageSite	VBIStrPyo79812_0701	SPy_0818	674984	676177	1194	+	PF09587; PGA_cap	spy:SPy_0818, spz:M5005_Spy_0632	EOG6MSS4G
Q99Z35	Putative D-Ala-D-Ala adding enzyme	murF	SPy_1420	45	43.1333	44	43.9	12	12	33.9	847050000	16	16	44.7	1309500000	17	17	50.8	1514700000	17	17	47.7	716750000	15	15	47.1	805020000	12	12	36.9	639660000	463	51.258	5.31	unreviewed	901480	15675337	Intracellular	No pathway	No CleavageSite	VBIStrPyo79812_1236	SPy_1420	1178394	1179785	1392	-	PF01225; Mur_ligase, PF02875; Mur_ligase_C, PF08245; Mur_ligase_M	spy:SPy_1420, spz:M5005_Spy_1157	EOG6PKFCR
Q99ZK5	Putative citrate lyase synthetase (Citrate (Pro-3S)-lyase ligase)	citC	SPy_1192	57	58.8333	48	57.8	17	17	57.1	1633700000	19	19	56.3	1961700000	21	21	63.1	1849700000	16	16	58	925280000	17	17	60	1200600000	15	15	55.4	1043400000	350	39.506	6.9	unreviewed	901301	15675161	Intracellular	No pathway	No CleavageSite	VBIStrPyo79812_1042	SPy_1192	978409	979461	1053	-	PF13508; Acetyltransf_7, PF08218; Citrate_ly_lig	spy:SPy_1192	EOG6WHNRS
Q9A1F0	Ribosomal silencing factor RsfS	rsfS	SPy_0310	18	37.3333	14	35.2	4	4	28.8	524660000	7	7	41.6	672670000	7	7	41.6	974330000	5	5	35.2	419550000	4	4	35.2	423190000	5	5	35.2	433590000	125	14.09	4.81	unreviewed	900599	15674477	Intracellular	No pathway	No CleavageSite	VBIStrPyo79812_0272	SPy_0310	275413	275790	378	+	PF02410; Oligomerisation	spy:SPy_0310, spz:M5005_Spy_0265	EOG6J48TR
Q9A1C5	Putative aminodeoxychorismate lyase	SPy_0348	SPy_0348	62	43.2667	60	42.2333	19	19	40.5	6551600000	24	24	48.3	6471400000	19	19	41	4656300000	18	18	40.8	2759900000	22	22	44.5	3869900000	20	20	41.4	4483800000	522	58.452	8.75	unreviewed	900625	15674503	Intracellular /TMH start AFTER 60	Possibly Sec-	No CleavageSite	VBIStrPyo79812_0299	SPy_0348	304337	305905	1569	+	PF02618; YceG	spy:SPy_0348	EOG67T5RG
Q9A082	Putative purine nucleoside phosphorylase	punA	SPy_0892	14	15.6333	12	15.5	5	5	17.5	330380000	5	5	16	283000000	4	4	13.4	335050000	3	3	12.3	184020000	5	5	21.6	214630000	4	4	12.6	172290000	269	28.863	5.07	unreviewed	901050	15674917	Intracellular	No pathway	No CleavageSite	VBIStrPyo79812_0768	SPy_0892	739657	740466	810	+	PF01048; PNP_UDP_1	spy:SPy_0892, spz:M5005_Spy_0698	EOG6423M2
Q99YF2	Uncharacterized protein	M5005_Spy1473	SPy_1731	22	82.7667	22	79.9667	8	8	83.9	1821500000	7	7	82.2	2276600000	7	7	82.2	1546500000	7	7	78	1093200000	8	8	83.9	1266200000	7	7	78	981830000	118	13.483	8.79	unreviewed	901967	15675581	Intracellular	No pathway	No CleavageSite	VBIStrPyo79812_1506	SPy_1731	1434135	1434491	357	+		spy:SPy_1731, spz:M5005_Spy_1473	EOG618R0H
Q99Z29	2,3-bisphosphoglycerate-dependent phosphoglycerate mutase	gpmA	SPy_1429	52	64.2333	47	59.4333	18	18	65.8	23615000000	17	17	64.1	32687000000	17	17	62.8	29137000000	16	16	55.8	17852000000	18	18	67.1	20801000000	13	13	55.4	13631000000	231	26.066	5.21	reviewed	901487	15675343	Intracellular	No pathway	No CleavageSite	VBIStrPyo79812_1244	SPy_1429	1184752	1185447	696	-	PF00300; His_Phos_1	spy:SPy_1429, spz:M5005_Spy_1164	EOG6C8N1H
Q99XL2	Uncharacterized protein	SPy_2154	SPy_2154	13	15.4333	14	18.1667	5	5	17.5	189860000	5	5	17.5	125850000	3	3	11.3	126410000	5	5	23.3	85220000	4	4	13.7	100330000	5	5	17.5	82507000	292	32.456	9.5	unreviewed	901789	15675896	Multi-transmembrane	Sec-(SPI)	No CleavageSite	VBIStrPyo79812_1866	SPy_2154	1793669	1794547	879	-	PF02588; DUF161, PF10035; DUF2179	spy:SPy_2154	EOG6GXTV2
Q9A0B9	Uncharacterized protein	M5005_Spy0652	SPy_0844	27	71.9333	25	67.9	9	9	75.9	1005900000	8	8	63.2	1013700000	10	10	76.7	950450000	10	10	77.4	706770000	6	6	59.4	458130000	9	9	66.9	695100000	133	14.926	6.14	unreviewed	901009	15674878	Intracellular	No pathway	No CleavageSite	VBIStrPyo79812_0722	SPy_0844	697689	698090	402	+	PF01243; Pyridox_oxidase	spy:SPy_0844, spz:M5005_Spy_0652	EOG6DJZ6P
P67400	Uracil phosphoribosyltransferase	upp	SPy_0392	54	79.4	48	75.5667	18	18	79.4	5054700000	18	18	79.4	8640200000	18	18	79.4	7847400000	18	18	79.4	3384800000	13	13	67.9	5122200000	17	17	79.4	4344400000	209	22.811	6.8	reviewed	900658	15674535	Intracellular	No pathway	No CleavageSite	VBIStrPyo79812_0337	SPy_0392	333950	334579	630	+		spy:SPy_0392, spz:M5005_Spy_0327	EOG6HF5WX
Q9A184	Uncharacterized protein	cutC	SPy_0408	19	36.6667	19	36.3667	4	4	19.1	91295000	7	7	43.1	240950000	8	8	47.8	260680000	6	6	43.1	127730000	6	6	28.2	97309000	7	7	37.8	147790000	209	22.684	4.87	unreviewed	900668	15674545	Intracellular	No pathway	No CleavageSite	VBIStrPyo79812_0349	SPy_0408	340257	340886	630	-	PF03932; CutC	spy:SPy_0408, spz:M5005_Spy_0337	EOG6VMTNM
Q99XH9	Uncharacterized protein	M5005_Spy1848	SPy_2197	63	56.1	54	52.1	21	21	55.4	8761500000	21	21	55.1	7919200000	21	21	57.8	5737600000	18	18	51.6	4384300000	20	20	55.4	4660600000	16	16	49.3	4643200000	341	37.879	8.51	unreviewed	901867	15675930	Intracellular /TMH start AFTER 60	Possibly Sec-	No CleavageSite	VBIStrPyo79812_1902	SPy_2197	1828584	1829609	1026	-	PF13413; HTH_25	spy:SPy_2197, spz:M5005_Spy_1848	EOG618QQ4
P58102	Dephospho-CoA kinase	coaE	SPy_0498	9	21.3	9	24.1667	3	3	21.3	162920000	3	3	21.3	122870000	3	3	21.3	126950000	2	2	14.7	77955000	3	3	21.3	101330000	4	4	36.5	78980000	197	21.954	7.4	reviewed	900728	15674604	Intracellular	No pathway	No CleavageSite	VBIStrPyo79812_0424	SPy_0498	399752	400345	594	+	PF01121; CoaE	spy:SPy_0498, spz:M5005_Spy_0409	EOG6HTP3H
Q9A078	Uncharacterized protein	M5005_Spy0702	SPy_0899	21	47.2	27	54.4667	5	5	38.2	237530000	8	8	52.8	533560000	8	8	50.6	863220000	7	7	52.2	301890000	10	10	52.2	412550000	10	10	59	305800000	178	20.451	5.03	unreviewed	901054	15674921	Intracellular	No pathway	No CleavageSite	VBIStrPyo79812_0772	SPy_0899	743829	744365	537	+		spy:SPy_0899, spz:M5005_Spy_0702	EOG647V0H
Q9A202	Uncharacterized protein	M5005_Spy0010	SPy_0012	28	26.5333	25	25.6333	8	8	22.2	432630000	10	10	28.7	323220000	10	10	28.7	412720000	7	7	21.5	255330000	7	7	21.5	215980000	11	11	33.9	244890000	428	48.818	8.16	unreviewed	900375	15674259	N-terminally anchored (No CS)	Sec-(SPI)	No CleavageSite	VBIStrPyo79812_0011	SPy_0012	9668	10954	1287	+		spy:SPy_0012, spz:M5005_Spy_0010	EOG615VF8
Q99YU2	Uncharacterized protein	M5005_Spy1266	SPy_1536	55	55.1	47	46.7333	19	19	55.4	1942800000	19	19	55.4	2403100000	17	17	54.5	1804700000	14	14	44.6	1214300000	16	16	50.7	1198200000	17	17	44.9	1430100000	345	37.518	9.17	unreviewed	901580	15675435	N-terminally anchored (No CS)	Sec-(SPI)	No CleavageSite	VBIStrPyo79812_1343	SPy_1536	1264407	1265444	1038	-	PF05362; Lon_C, PF13180; PDZ_2	spy:SPy_1536, spz:M5005_Spy_1266	EOG6FV85S
Q99ZB1	Maltose/maltodextrin-binding protein	malX	SPy_1306	87	62.5333	94	67.6333	29	29	61.8	14055000000	31	31	63.7	24088000000	27	27	62.1	10959000000	30	30	66.6	8382600000	30	30	64.2	10264000000	34	34	72.1	13224000000	419	45.524	5.62	unreviewed	901396	15675256	Lipid anchored	Sec-(SPII)	VLPLTAC	VBIStrPyo79812_1143	SPy_1306	1083623	1084882	1260	-		spy:SPy_1306, spz:M5005_Spy_1067	EOG60SCM8
Q9A1P8	Adenylosuccinate synthetase	purA	SPy_0160	95	67.7333	94	66.8667	31	31	68.1	13458000000	32	32	68.4	24341000000	32	32	66.7	21612000000	32	32	69.5	10251000000	31	31	65.8	13849000000	31	31	65.3	12161000000	430	47.433	5.68	reviewed	900485	15674367	Intracellular	No pathway	No CleavageSite	VBIStrPyo79812_0140	SPy_0160	145841	147133	1293	+	PF00709; Adenylsucc_synt	spy:SPy_0160, spz:M5005_Spy_0136	EOG68Q0QG
Q9A1A3	Pyruvate formate-lyase-activating enzyme	pflC	SPy_0379	22	36.1333	28	46.6333	6	6	29.3	787250000	7	7	36.5	514770000	9	9	42.6	513540000	9	9	46.4	335830000	10	10	47.1	407630000	9	9	46.4	418060000	287	30.384	7.28	unreviewed	900649	15674526	Intracellular	No pathway	No CleavageSite	VBIStrPyo79812_0327	SPy_0379	323885	324748	864	+	PF04055; Radical_SAM	spy:SPy_0379	EOG64FKHC
Q99YK8	Putative nicotinate phosphoribosyltransferase	nadE	SPy_1653	81	57.4667	85	63.2667	23	23	49.6	6583600000	29	29	58.3	6996900000	29	29	64.5	8417400000	27	27	60.7	4556200000	30	30	66.5	5013200000	28	28	62.6	4234000000	484	55.006	5.27	unreviewed	901906	15675524	Intracellular	No pathway	No CleavageSite	VBIStrPyo79812_1440	SPy_1653	1372172	1373626	1455	-	PF04095; NAPRTase	spy:SPy_1653, spz:M5005_Spy_1358	EOG6D2KVQ
Q99XY5	Putative transcriptional regulator (MarR family)	SPy_1960	SPy_1960	24	53.9667	22	38.0333	7	7	48.6	805680000	9	9	57.7	813590000	8	8	55.6	953990000	7	7	33.1	459090000	9	9	52.8	639870000	6	6	28.2	531920000	142	16.049	9.36	unreviewed	901635	15675758	Intracellular	No pathway	No CleavageSite	VBIStrPyo79812_1707	SPy_1960	1627844	1628272	429	-	PF01047; MarR	spy:SPy_1960	EOG644ZTD
Q99YH7	DegV domain-containing protein SPy_1698/M5005_Spy1391	SPy_1698	SPy_1698	43	48.4667	41	46.4667	16	16	51.1	4436700000	13	13	46.8	3546100000	14	14	47.5	3725200000	14	14	47.9	2188400000	14	14	47.9	2566100000	13	13	43.6	2705800000	280	30.854	7.77	reviewed	901940	15675555	Intracellular	No pathway	No CleavageSite	VBIStrPyo79812_1477	SPy_1698	1410542	1411384	843	-	PF02645; DegV	spy:SPy_1698, spz:M5005_Spy_1391	EOG690MHK
Q99YV7	Putative cell division protein	ftsZ	SPy_1520	84	68.6	90	71.9	29	29	68.6	20690000000	28	28	68.6	30073000000	27	27	68.6	35551000000	30	30	68.6	16317000000	32	32	74	20636000000	28	28	73.1	17276000000	439	46.403	4.65	unreviewed	901565	15675420	Intracellular	No pathway	No CleavageSite	VBIStrPyo79812_1326	SPy_1520	1248393	1249712	1320	-	PF12327; FtsZ_C, PF00091; Tubulin	spy:SPy_1520, spz:M5005_Spy_1249	EOG6S7XZG
Q99XZ5	Polyribonucleotide nucleotidyltransferase	pnp	SPy_1946	132	60	132	61.2333	44	44	61	7660000000	44	44	60.8	5492200000	44	44	58.2	8071700000	45	45	58.7	3845800000	44	44	63.9	5206700000	43	43	61.1	4656700000	710	77.348	5.01	reviewed	901625	15675748	Intracellular	No pathway	No CleavageSite	VBIStrPyo79812_1695	SPy_1946	1618197	1620329	2133	-	PF00013; KH_1, PF03726; PNPase, PF01138; RNase_PH, PF03725; RNase_PH_C, PF00575; S1	spy:SPy_1946, spz:M5005_Spy_1660	EOG6WT8CC
Q99XQ1	UPF0246 protein SPy_2104/M5005_Spy1788	SPy_2104	SPy_2104	18	35	23	39.5333	8	8	52.7	372490000	3	3	14	401720000	7	7	38.3	390970000	8	8	35	283810000	7	7	35	228300000	8	8	48.6	233580000	243	28.253	8.37	reviewed	901741	15675856	Intracellular	No pathway	No CleavageSite	VBIStrPyo79812_1822	SPy_2104	1757017	1757748	732	+	PF03883; DUF328	spy:SPy_2104, spz:M5005_Spy_1788	EOG6423KT
Q99ZZ0	Putative 7,8-dihydro-8-oxoguanine-triphosphatase	mutX	SPy_1010	24	69.2	17	54.2333	6	6	60.8	484640000	9	9	81.6	605530000	9	9	65.2	579670000	6	6	53.2	433830000	5	5	40.5	385280000	6	6	69	282480000	158	18.441	4.7	unreviewed	901148	15675013	Intracellular	No pathway	No CleavageSite	VBIStrPyo79812_0871	SPy_1010	821203	821679	477	+	PF00293; NUDIX	spy:SPy_1010, spz:M5005_Spy_0737	EOG64JFTK
Q99XY3	Putative zinc metalloprotease SPy_1963/M5005_Spy1674	SPy_1963	SPy_1963	44	41.8	56	48.6333	14	14	38.7	5220100000	14	14	41.1	5373100000	16	16	45.6	4024800000	21	21	52.3	2909000000	17	17	50.4	3467700000	18	18	43.2	2913600000	419	45.789	8.97	reviewed	901638	15675761	Multi-transmembrane	Sec-(SPI)	No CleavageSite	VBIStrPyo79812_1710	SPy_1963	1635088	1636347	1260	-	PF13180; PDZ_2, PF02163; Peptidase_M50	spy:SPy_1963, spz:M5005_Spy_1674	EOG66F07W
Q99XP6	Uncharacterized protein	M5005_Spy1794	SPy_2111	34	20.6	39	20.8667	13	13	23.3	2161900000	10	10	15.4	1692700000	11	11	23.1	1421600000	15	15	25.6	1183400000	12	12	19.1	1047600000	12	12	17.9	1116500000	519	59.363	9.35	unreviewed	901747	15675861	Multi-transmembrane	Sec-(SPI)	No CleavageSite	VBIStrPyo79812_1828	SPy_2111	1762641	1764200	1560	-	PF09852; DUF2079	spy:SPy_2111, spz:M5005_Spy_1794	EOG62G5NZ
Q9A071	Dihydroorotase	pyrC	SPy_0907	26	26.7	26	25.2667	10	10	28.2	493170000	7	7	23	485690000	9	9	28.9	715840000	8	8	24.2	434960000	10	10	30.3	373630000	8	8	21.3	315140000	422	45.262	5.38	reviewed	901061	15674928	Intracellular	No pathway	No CleavageSite	VBIStrPyo79812_0779	SPy_0907	750250	751518	1269	+		spy:SPy_0907, spz:M5005_Spy_0709	EOG6KHFW6
Q99Y61	Putative glycerol uptake facilitator protein	glpF.2	SPy_1854	11	14.4	12	15.3333	4	4	14.9	1338900000	3	3	12.4	1697100000	4	4	15.9	1445100000	4	4	16.2	965300000	4	4	14.9	915340000	4	4	14.9	992410000	282	34.371	9.32	unreviewed	902067	15675676	Multi-transmembrane	Sec-(SPI)	No CleavageSite	VBIStrPyo79812_1608	SPy_1854	1538514	1539362	849	-	PF00230; MIP	spy:SPy_1854	EOG6P8TRZ
Q99ZE8	Putative transcriptional regulator	M5005_Spy0970	SPy_1259	47	68.1	40	65.4333	16	16	68.1	4113700000	16	16	68.1	5879900000	15	15	68.1	5097800000	15	15	68.1	3350500000	12	12	60.1	3148300000	13	13	68.1	3198400000	213	23.673	9	unreviewed	901358	15675218	Intracellular	No pathway	No CleavageSite	VBIStrPyo79812_1102	SPy_1259	1040254	1040895	642	-	PF00392; GntR, PF02080; TrkA_C	spy:SPy_1259, spz:M5005_Spy_0970	EOG6RRKMZ
Q99ZK1	Putative signal recognition particle	ffh	SPy_1200	127	63.1333	112	59.8333	41	41	62.5	19908000000	44	44	64.4	22040000000	42	42	62.5	21740000000	36	36	60.8	12543000000	40	40	60	14418000000	36	36	58.7	14161000000	519	57.379	8.43	unreviewed	901305	15675165	Intracellular	No pathway	No CleavageSite	VBIStrPyo79812_1047	SPy_1200	983086	984645	1560	-	PF00448; SRP54, PF02881; SRP54_N, PF02978; SRP_SPB	spy:SPy_1200	EOG62K1ZH
Q99YW7	Uncharacterized protein	M5005_Spy1239	SPy_1508	20	65.3333	16	67.1	5	5	61.8	825780000	8	8	67.1	1512800000	7	7	67.1	1350200000	5	5	67.1	898670000	5	5	67.1	765570000	6	6	67.1	777800000	76	8.704	4.48	unreviewed	901555	15675410	Intracellular	No pathway	No CleavageSite	VBIStrPyo79812_1316	SPy_1508	1238148	1238378	231	-	PF08796; DUF1797	spy:SPy_1508, spz:M5005_Spy_1239	EOG64XXV9
Q99ZE5	Stress response regulator gls24 homolog	SPy_1262	SPy_1262	62	69.8	65	72.6	21	21	69.8	17572000000	20	20	69.8	22989000000	21	21	69.8	17519000000	21	21	64.8	11774000000	22	22	83.2	13197000000	22	22	69.8	12586000000	179	19.931	5.05	reviewed	901361	15675221	Intracellular	No pathway	No CleavageSite	VBIStrPyo79812_1105	SPy_1262	1041798	1042337	540	-	PF03780; Asp23	spy:SPy_1262, spz:M5005_Spy_0973	EOG6PP9T5
Q9A1R1	Uncharacterized protein	M5005_Spy0122	SPy_0144	37	51.4667	24	35.4	12	12	46.9	2323900000	13	13	60.6	3300700000	12	12	46.9	4504700000	7	7	25.7	1863600000	9	9	36.3	2768300000	8	8	44.2	2062900000	226	25.607	6.65	unreviewed	900472	15674354	Intracellular	No pathway	No CleavageSite	VBIStrPyo79812_0125	SPy_0144	131563	132243	681	-	PF08348; PAS_6	spy:SPy_0144, spz:M5005_Spy_0122	EOG6GJBRV
Q9A1H3	Putative surface exclusion protein	prgA	SPy_0269	96	50.9	111	59.8333	30	30	48.5	1479500000	36	36	59.1	2265100000	30	30	45.1	2483500000	40	40	62.1	1535300000	36	36	57.3	1307600000	35	35	60.1	1314500000	873	94.64	6.96	unreviewed	900569	15674449	Secretory(released) (with CS)	Sec-(SPI)	HQVKADDR	VBIStrPyo79812_0237	SPy_0269	233054	235675	2622	+		spy:SPy_0269, spz:M5005_Spy_0229	EOG6TXQS5
Q9A0H3	ATP-dependent helicase/nuclease subunit A	addA	SPy_0777	91	27.8	98	32.5	27	27	25.2	854140000	29	29	25.1	1203000000	35	35	33.1	1334000000	33	33	32.2	697290000	31	31	33.4	701380000	34	34	31.9	812900000	1210	140.249	6.62	reviewed	900953	15674822	Intracellular	No pathway	No CleavageSite	VBIStrPyo79812_0663	SPy_0777	634684	638316	3633	+	PF00580; UvrD-helicase, PF13361; UvrD_C	spy:SPy_0777, spz:M5005_Spy_0595	EOG6HJ22G
Q99YN5	Putative O-acetylserine lyase	cysM	SPy_1618	62	74.6667	64	70.2	21	21	70.6	14446000000	20	20	70	17310000000	21	21	83.4	34542000000	21	21	70	25774000000	23	23	70.6	13749000000	20	20	70	12528000000	313	33.22	5.54	unreviewed	901866	15675496	Intracellular	No pathway	No CleavageSite	VBIStrPyo79812_1411	SPy_1618	1340476	1341417	942	+	PF00291; PALP	spy:SPy_1618, spz:M5005_Spy_1329	EOG6Q2SP8
Q9A072	Uracil-DNA glycosylase	ung	SPy_0905	23	41.9667	21	39.0333	8	8	45.2	884390000	7	7	35.5	634490000	8	8	45.2	824730000	7	7	41.5	587330000	8	8	44.7	519110000	6	6	30.9	459600000	217	24.198	7.12	reviewed	901060	15674927	Intracellular	No pathway	No CleavageSite	VBIStrPyo79812_0778	SPy_0905	749465	750118	654	+	PF03167; UDG	spy:SPy_0905, spz:M5005_Spy_0708	EOG6MSS63
Q99XH4	Tryptophan--tRNA ligase	trpS	SPy_2207	61	67.0667	68	67.3667	19	19	61.8	5029200000	22	22	71.2	5087400000	20	20	68.2	5697200000	21	21	63.5	3745100000	25	25	76.5	3463300000	22	22	62.1	3348500000	340	38.306	6.2	reviewed	901899	15675940	Intracellular	No pathway	No CleavageSite	VBIStrPyo79812_1912	SPy_2207	1840962	1841984	1023	-	PF00579; tRNA-synt_1b	spy:SPy_2207, spz:M5005_Spy_1858	EOG686NJQ
Q99Y88	N utilization substance protein B homolog	nusB	SPy_1818	12	25.7667	16	34.8667	3	3	23.3	518350000	4	4	24.7	752300000	5	5	29.3	877160000	5	5	29.3	390460000	6	6	38	534630000	5	5	37.3	493490000	150	16.924	6	reviewed	902039	15675648	Intracellular	No pathway	No CleavageSite	VBIStrPyo79812_1580	SPy_1818	1510582	1511034	453	-	PF01029; NusB	spy:SPy_1818, spz:M5005_Spy_1545	EOG6RJV9B
Q9A097	Mevalonate pyrophosphate decarboxylase	mvaD	SPy_0877	28	42.3667	21	29.2	9	9	38.9	386000000	11	11	51.9	310240000	8	8	36.3	349530000	8	8	31.2	256490000	6	6	26.1	216610000	7	7	30.3	223370000	314	34.733	6.38	unreviewed	901035	15674902	Intracellular	No pathway	No CleavageSite	VBIStrPyo79812_0753	SPy_0877	724437	725381	945	+	PF08544; GHMP_kinases_C, PF00288; GHMP_kinases_N	spy:SPy_0877, spz:M5005_Spy_0683	EOG6JMMWH
Q99YI3	Glycine--tRNA ligase alpha subunit	glyQ	SPy_1689	50	60.7333	54	62.0667	16	16	60.3	4632000000	18	18	61.6	6973500000	16	16	60.3	7553100000	19	19	64.9	4347500000	18	18	63.9	5219000000	17	17	57.4	3614100000	305	34.811	4.84	reviewed	901934	15675549	Intracellular	No pathway	No CleavageSite	VBIStrPyo79812_1470	SPy_1689	1403677	1404594	918	-	PF02091; tRNA-synt_2e	spy:SPy_1689, spz:M5005_Spy_1385	EOG661H9S
Q99ZW8	Phosphoglucosamine mutase	glmM	SPy_1038	73	78.9667	71	77.5667	20	20	68.3	7264700000	27	27	84.3	11393000000	26	26	84.3	14556000000	23	23	79.2	8385900000	24	24	74.3	8308100000	24	24	79.2	6504800000	451	48.384	4.72	reviewed	901170	15675035	Intracellular	No pathway	No CleavageSite	VBIStrPyo79812_0896	SPy_1038	848795	850150	1356	+	PF02878; PGM_PMM_I, PF02879; PGM_PMM_II, PF02880; PGM_PMM_III, PF00408; PGM_PMM_IV	spy:SPy_1038, spz:M5005_Spy_0763	EOG6TN467
P58099	C5a peptidase	scpA	SPy_2010	212	65.2333	212	70.0333	67	67	64	12179000000	70	70	62	12774000000	75	75	69.7	15727000000	71	71	69.2	10143000000	70	70	69.3	9260600000	71	71	71.6	8380500000	1181	129.408	5.48	reviewed	901674	15675796	LPxTG Cell-wall anchored	Sec-(SPI)	found LPxTG motif :LPTTN	VBIStrPyo79812_1748	SPy_2010	1676909	1680454	3546	-	PF06280; DUF1034, PF02225; PA, PF00082; Peptidase_S8	spy:SPy_2010, spz:M5005_Spy_1715	EOG65QWDR
Q99YI2	Uncharacterized protein	SPy_1691	SPy_1691	9	15.8	7	12.5333	3	3	15.8	247040000	3	3	15.8	266480000	3	3	15.8	294480000	2	2	10.9	191900000	3	3	15.8	160850000	2	2	10.9	195820000	177	21.09	9.72	unreviewed	901935	15675550	Multi-transmembrane	Sec-(SPI)	No CleavageSite	VBIStrPyo79812_1471	SPy_1691	1404966	1405499	534	-	PF04140; ICMT	spy:SPy_1691	EOG6Z6FZS
P69946	Elongation factor G	fus	SPy_0273	180	86.8333	188	88.5333	59	59	86.7	173980000000	62	62	87.1	225070000000	59	59	86.7	254990000000	61	61	87.1	155480000000	65	65	90.6	156990000000	62	62	87.9	135800000000	692	76.481	4.92	reviewed	900572	15674452	Intracellular	No pathway	No CleavageSite	VBIStrPyo79812_0240	SPy_0273	237154	239232	2079	+	PF00679; EFG_C, PF14492; EFG_II, PF03764; EFG_IV, PF00009; GTP_EFTU, PF03144; GTP_EFTU_D2	spy:SPy_0273, spz:M5005_Spy_0232	EOG6X6RBF
Q99XJ7	Uncharacterized protein	M5005_Spy1827	SPy_2174	31	40	28	35.8333	10	10	39	564110000	11	11	45.1	430830000	10	10	35.9	616060000	11	11	44	437520000	8	8	27.6	250140000	9	9	35.9	440660000	359	38.61	7.52	unreviewed	901804	15675911	Secretory(released) (with CS)	Sec-(SPI)	TGYATGGL	VBIStrPyo79812_1882	SPy_2174	1806926	1808005	1080	+	PF13349; DUF4097	spy:SPy_2174, spz:M5005_Spy_1827	EOG6TBHD2
Q99ZW2	CRISPR-associated endonuclease Cas9/Csn1	cas9	SPy_1046	30	8.26667	27	6.96667	7	7	5.5	88500000	10	10	8	129660000	13	13	11.3	176680000	6	6	4.6	76894000	9	9	6.3	98922000	12	12	10	90720000	1368	158.343	8.97	reviewed	901176	15675041	Intracellular	No pathway	No CleavageSite	VBIStrPyo79812_0902	SPy_1046	854757	858863	4107	+	PF13395; HNH_4	spy:SPy_1046	EOG6MH57S
Q9A0H4	ATP-dependent helicase/deoxyribonuclease subunit B	rexB	SPy_0776	79	32.2	108	43.9333	22	22	24.1	1589100000	28	28	34.5	1549300000	29	29	38	1763700000	33	33	41.6	1042700000	37	37	44.4	1053600000	38	38	45.8	1260900000	1071	124.08	6.79	reviewed	900952	15674821	Intracellular	No pathway	No CleavageSite	VBIStrPyo79812_0662	SPy_0776	631472	634687	3216	+	PF13361; UvrD_C	spy:SPy_0776, spz:M5005_Spy_0594	EOG6DC6FN
P60812	Foldase protein PrsA 2	prsA2	SPy_2037	103	72.3667	97	70.6667	34	33	70.9	82075000000	37	36	73.1	75168000000	32	31	73.1	52075000000	33	32	72.2	56219000000	32	31	69.9	40160000000	32	31	69.9	49261000000	317	34.328	9.51	reviewed	901688	15675810	Lipid anchored	Sec-(SPII)	SACQSSH	VBIStrPyo79812_1765	SPy_2037	1696945	1697898	954	-	PF13145; Rotamase_2	spy:SPy_2037, spz:M5005_Spy_1732	EOG66XBH5
Q9A132	Putative positive transcriptional regulator	mutR	SPy_0496	12	15.6333	17	21.7667	3	3	10.4	85578000	4	4	16.7	72905000	5	5	19.8	120660000	6	6	21.2	77810000	5	5	19.8	50808000	6	6	24.3	65360000	288	33.954	6.93	unreviewed	900726	15674602	Intracellular	No pathway	No CleavageSite	VBIStrPyo79812_0422	SPy_0496	397890	398756	867	+		spy:SPy_0496, spz:M5005_Spy_0407	EOG6VMTJT
Q9A190	Thymidylate kinase	tmk	SPy_0399	36	56.7333	35	54.8333	13	13	60.2	1786500000	11	11	55	2166600000	12	12	55	2200500000	11	11	55	1049100000	11	11	56.4	1756800000	13	13	53.1	1530800000	211	23.388	6.06	reviewed	900662	15674539	Intracellular	No pathway	No CleavageSite	VBIStrPyo79812_0342	SPy_0399	336409	337044	636	+		spy:SPy_0399, spz:M5005_Spy_0330	EOG64JFSH
Q9A1L3	Uncharacterized protein	M5005_Spy0178	SPy_0208	32	67.3	31	67.9667	9	9	56.4	1114800000	11	11	65.6	1558100000	12	12	79.9	1449100000	11	11	74.9	943490000	11	11	67.6	1078100000	9	9	61.4	832330000	259	28.692	5.53	unreviewed	900525	15674406	Intracellular	No pathway	No CleavageSite	VBIStrPyo79812_0182	SPy_0208	186986	187765	780	+	PF00753; Lactamase_B	spy:SPy_0208, spz:M5005_Spy_0178	EOG69WFP4
Q99Z85	Putative PBP 5 synthesis repressor	psr	SPy_1350	47	43.2	52	48.4667	17	17	44.3	1399100000	15	15	46	1167500000	15	15	39.3	863500000	15	15	47	824890000	19	19	49.1	733570000	18	18	49.3	810410000	483	54.812	6.87	unreviewed	901425	15675283	Intracellular /TMH start AFTER 60	Possibly Sec-	No CleavageSite	VBIStrPyo79812_1177	SPy_1350	1115434	1116885	1452	-	PF03816; LytR_cpsA_psr	spy:SPy_1350, spz:M5005_Spy_1099	EOG6HF606
Q9A0W0	Putative protease	SPy_0590	SPy_0590	35	53.4333	39	57.2333	11	11	57.1	416600000	11	11	43.8	655460000	13	13	59.4	1484500000	13	13	61.4	591930000	13	13	57.1	709470000	13	13	53.2	554090000	308	34.668	5.25	unreviewed	900802	15674676	Intracellular	No pathway	No CleavageSite	VBIStrPyo79812_0505	SPy_0590	474943	475869	927	+	PF01136; Peptidase_U32	spy:SPy_0590	EOG6X6RG2
Q99YR7	Uncharacterized protein	M5005_Spy1296	SPy_1572	16	83.3	16	81.3333	5	5	83.3	368510000	6	6	83.3	518360000	5	5	83.3	504070000	5	5	83.3	475910000	6	6	83.3	292760000	5	5	77.4	286680000	84	9.929	4.82	unreviewed	901821	15675464	Intracellular	No pathway	No CleavageSite	VBIStrPyo79812_1374	SPy_1572	1296285	1296539	255	-	PF08930; DUF1912	spy:SPy_1572, spz:M5005_Spy_1296	EOG6D5G8Z
Q9A1X9	Uncharacterized protein	M5005_Spy0037	SPy_0040	22	45.1	12	34.3333	8	8	45.1	654050000	7	7	45.1	576560000	7	7	45.1	489420000	3	3	31.6	364000000	5	5	39.8	491700000	4	4	31.6	372890000	72	14.952	9.76	unreviewed	900398	15674282	N-terminally anchored (No CS)	Sec-(SPI)	No CleavageSite	VBIStrPyo79812_0038	SPy_0040	55622	55840	219	+	PF02493; MORN	spy:SPy_0040, spz:M5005_Spy_0037	EOG6VQQ0S
Q99Y24	Putative type I site-specific deoxyribonuclease	hsdM	SPy_1906	64	52	75	58.1667	16	16	43.5	1780500000	25	25	57	3098100000	23	23	55.5	2905700000	24	24	60.1	1605000000	24	24	53.8	2014200000	27	27	60.6	1790400000	526	59.462	4.98	unreviewed	901592	15675719	Intracellular	No pathway	No CleavageSite	VBIStrPyo79812_1655	SPy_1906	1589139	1590719	1581	+	PF12161; HsdM_N, PF02384; N6_Mtase	spy:SPy_1906, spz:M5005_Spy_1623	EOG64JFNB
P64299	GMP synthase [glutamine-hydrolyzing]	guaA	SPy_1204	97	65.5	100	65.7	30	30	64.4	3665900000	32	32	63.1	6236600000	35	35	69	5434100000	33	33	67.9	3826600000	36	36	67.5	4575200000	31	31	61.7	2823500000	520	57.466	5.03	reviewed	901309	15675169	Intracellular	No pathway	No CleavageSite	VBIStrPyo79812_1051	SPy_1204	987471	989033	1563	+	PF00117; GATase, PF00958; GMP_synt_C, PF02540; NAD_synthase	spy:SPy_1204, spz:M5005_Spy_0919	EOG6JHRJV
Q9A1T2	Uncharacterized protein	M5005_Spy0093	SPy_0108	17	17.5667	20	23.1333	5	5	13.9	332200000	4	4	13.2	454470000	8	8	25.6	518090000	7	7	24.6	336440000	6	6	20.2	347060000	7	7	24.6	266220000	317	35.993	5.1	unreviewed	900448	15674331	Intracellular	No pathway	No CleavageSite	VBIStrPyo79812_0093	SPy_0108	105209	106162	954	+	PF02384; N6_Mtase	spy:SPy_0108, spz:M5005_Spy_0093	EOG6XSZW1
Q99Y57	Putative repressor-phage associated	M5005_Spy1579	SPy_1861	20	36.8333	22	39.2333	8	8	37.1	233110000	6	6	37.1	629810000	6	6	36.3	559330000	6	6	29.8	319710000	6	6	36.3	398370000	10	10	51.6	294640000	124	14.225	5.31	unreviewed	902071	15675680	Intracellular	No pathway	No CleavageSite	VBIStrPyo79812_1613	SPy_1861	1544661	1545035	375	+		spy:SPy_1861, spz:M5005_Spy_1579	EOG6Q8J1B
Q99YJ8	Gamma-glutamyl phosphate reductase	proA	SPy_1670	35	36.2667	40	39	10	10	28.1	1399800000	12	12	38.9	1376700000	13	13	41.8	1292000000	13	13	39.4	839090000	15	15	41.1	1049400000	12	12	36.5	1068900000	416	45.401	6.64	reviewed	901918	15675534	Intracellular	No pathway	No CleavageSite	VBIStrPyo79812_1454	SPy_1670	1384982	1386232	1251	-	PF00171; Aldedh	spy:SPy_1670, spz:M5005_Spy_1370	EOG6FFSCX
Q9A0B4	Probable regulatory protein	M5005_Spy0658	SPy_0851	17	14.9333	19	17.4	5	5	13.6	1231900000	6	6	15.6	1119000000	6	6	15.6	797680000	6	6	13.6	876670000	6	6	19.3	636920000	7	7	19.3	788650000	352	36.79	9.64	unreviewed	901015	15674884	Multi-transmembrane	Sec-(SPI)	No CleavageSite	VBIStrPyo79812_0728	SPy_0851	702426	703484	1059	+	PF13303; PTS_EIIC_2	spy:SPy_0851, spz:M5005_Spy_0658	EOG6JQH3T
P66959	Probable transaldolase	tal	SPy_1678	25	47.2333	26	46.1	7	7	40.7	910720000	10	10	56.1	955790000	8	8	44.9	1257200000	7	7	36.9	636420000	10	10	51.4	774030000	9	9	50	846240000	214	23.257	5.16	reviewed	901925	15675540	Intracellular	No pathway	No CleavageSite	VBIStrPyo79812_1460	SPy_1678	1392174	1392818	645	-	PF00923; Transaldolase	spy:SPy_1678, spz:M5005_Spy_1376	EOG6PS600
Q99YC6	Putative N-acetyl-muramidase	M5005_Spy1501	SPy_1764	19	37.4	19	39.1667	9	9	41.3	265950000	5	5	33.3	235650000	5	5	37.6	248110000	7	7	41.3	187660000	5	5	34.9	177520000	7	7	41.3	178280000	189	21.915	9.95	unreviewed	902000	15675609	N-terminally anchored (with CS)	Sec-(SPI)	RIASADKE	VBIStrPyo79812_1534	SPy_1764	1461085	1461654	570	-	PF01832; Glucosaminidase	spy:SPy_1764, spz:M5005_Spy_1501	EOG69WFQZ
Q99Y65	Putative pyruvate formate-lyase	pfl	SPy_1849	126	69.2667	127	70.8	41	41	68.3	16366000000	41	41	68.8	32140000000	44	44	70.7	30131000000	38	38	70.1	17082000000	46	46	73.3	22436000000	43	43	69	17430000000	775	87.473	5.25	unreviewed	902063	15675672	Intracellular	No pathway	No CleavageSite	VBIStrPyo79812_1604	SPy_1849	1532792	1535119	2328	+	PF01228; Gly_radical, PF02901; PFL	spy:SPy_1849, spz:M5005_Spy_1569	EOG6Q8J0J
Q99XS6	Uncharacterized protein	secE	SPy_2058	8	28.7333	6	28.1667	3	3	29.3	225400000	2	2	27.6	0	3	3	29.3	149130000	2	2	27.6	79377000	2	2	29.3	154250000	2	2	27.6	116560000	58	6.845	9.61	unreviewed	901707	15675826	N-terminally anchored (No CS)	Sec-(SPI)	No CleavageSite	VBIStrPyo79812_1785	SPy_2058	1713240	1713416	177	-	PF00584; SecE	spy:SPy_2058, spz:M5005_Spy_1751	EOG66MQX8
P66670	Ribonuclease 3	rnc	SPy_0531	24	30.9	24	34.9333	9	9	30.9	1272600000	8	8	30.9	1865400000	7	7	30.9	1856000000	7	7	27	1316500000	8	8	38.7	1262900000	9	9	39.1	1134500000	230	25.832	6.95	reviewed	900755	15674631	Intracellular	No pathway	No CleavageSite	VBIStrPyo79812_0453	SPy_0531	429696	430388	693	+	PF00035; dsrm, PF14622; Ribonucleas_3_3	spy:SPy_0531, spz:M5005_Spy_0438	EOG6T1WVS
Q9A169	Uncharacterized protein	M5005_Spy0355	SPy_0435	12	25.2	13	30.8	4	4	20.8	232480000	4	4	27.4	260320000	4	4	27.4	351710000	5	5	31.1	285550000	3	3	23.6	210870000	5	5	37.7	174060000	106	12.379	8.88	unreviewed	900683	15674560	Secretory(released) (with CS)	Sec-(SPI)	HSVDASTY	VBIStrPyo79812_0368	SPy_0435	360799	361119	321	+		spy:SPy_0435, spz:M5005_Spy_0355	EOG679TGD
P0C0C2	GTP cyclohydrolase 1	folE	SPy_1097	48	74.2	47	77	15	15	71.6	3970500000	16	16	76.3	7084700000	17	17	74.7	7084400000	14	14	75.8	4371900000	17	17	79.4	4433600000	16	16	75.8	4535400000	194	21.857	8.66	reviewed	901218	15675080	Intracellular	No pathway	No CleavageSite	VBIStrPyo79812_0953	SPy_1097	898020	898604	585	+	PF01227; GTP_cyclohydroI	spy:SPy_1097, spz:M5005_Spy_0821	EOG6XHC8G
Q99XR6	Putative NADH oxidase/alkyl hydroperoxidase reductase	nox1	SPy_2080	83	56.8667	83	60.4	27	27	56.1	4841900000	27	27	51.4	8924900000	29	29	63.1	9760900000	26	26	59.8	5054300000	32	32	65.1	8731000000	25	25	56.3	4685600000	510	54.717	5	unreviewed	901721	15675838	Intracellular	No pathway	No CleavageSite	VBIStrPyo79812_1802	SPy_2080	1729654	1731186	1533	+	PF00070; Pyr_redox, PF07992; Pyr_redox_2, PF13192; Thioredoxin_3	spy:SPy_2080, spz:M5005_Spy_1769	EOG65XN2W
Q9A1R6	Uncharacterized protein	M5005_Spy0115	SPy_0136	60	82.7	71	79.6333	19	19	83.3	24171000000	19	19	82.4	15601000000	22	22	82.4	28051000000	24	24	84.2	19569000000	25	25	77.8	15793000000	22	22	76.9	15325000000	205	26.297	8.62	unreviewed	900466	15674349	Secretory(released) (with CS)	Sec-(SPI)	KSVHAHDN	VBIStrPyo79812_0118	SPy_0136	125417	126034	618	-		spy:SPy_0136, spz:M5005_Spy_0115	EOG6R5C57
Q99ZU6	Putative acetyltransferase	M5005_Spy0788	SPy_1065	9	30.9	8	26.4333	3	3	30.9	125550000	3	3	30.9	125110000	3	3	30.9	130840000	2	2	21.3	89004000	3	3	27.1	95699000	3	3	30.9	98288000	188	20.779	5.05	unreviewed	901193	15675057	Intracellular	No pathway	No CleavageSite	VBIStrPyo79812_0920	SPy_1065	873805	874371	567	+	PF00132; Hexapep, PF12464; Mac	spy:SPy_1065, spz:M5005_Spy_0788	EOG6HB9VW
P67452	Exodeoxyribonuclease 7 large subunit	xseA	SPy_1500	70	54.9333	70	56.8333	16	16	40.8	1027100000	33	33	71.3	2547300000	21	21	52.7	1595200000	18	18	49.8	983830000	28	28	62.6	1546200000	24	24	58.1	1188800000	446	50.424	8.9	reviewed	901549	15675404	Intracellular	No pathway	No CleavageSite	VBIStrPyo79812_1310	SPy_1500	1230616	1231956	1341	-	PF02601; Exonuc_VII_L, PF13742; tRNA_anti_2	spy:SPy_1500, spz:M5005_Spy_1233	EOG64R65J
Q9A0A7	Uncharacterized protein	M5005_Spy0671	SPy_0864	8	32	8	33.8667	3	3	38.1	325980000	3	3	38.1	299830000	2	2	19.8	267720000	1	1	8.7	156560000	3	3	38.1	263990000	4	4	54.8	333660000	126	14.808	4.65	unreviewed	901025	15674892	Intracellular	No pathway	No CleavageSite	VBIStrPyo79812_0741	SPy_0864	712669	713049	381	+	PF06619; DUF1149	spy:SPy_0864, spz:M5005_Spy_0671	EOG6F29DJ
Q99YF5	Putative ABC transporter (Permease)	M5005_Spy1470	SPy_1728	14	10.1667	18	12.6	4	4	9.3	503110000	5	5	11.9	420860000	5	5	9.3	509840000	6	6	11.9	354880000	6	6	11.9	336870000	6	6	14	378030000	344	40.248	9.92	unreviewed	901964	15675578	Multi-transmembrane	Sec-(SPI)	No CleavageSite	VBIStrPyo79812_1503	SPy_1728	1431885	1432919	1035	-	PF05975; EcsB	spy:SPy_1728, spz:M5005_Spy_1470	EOG6N682J
Q99ZS5	Putative spermidine/putrescine ABC transporter (Periplasmic transport protein)	potD	SPy_1105	37	49.0333	42	47.9	13	13	51.3	1197700000	12	12	50.1	1100400000	12	12	45.7	794750000	14	14	47.9	779490000	13	13	47.9	728210000	15	15	47.9	821000000	357	40.539	5.64	unreviewed	901226	15675088	N-terminally anchored (No CS)	Sec-(SPI)	No CleavageSite	VBIStrPyo79812_0961	SPy_1105	904057	905130	1074	+		spy:SPy_1105, spz:M5005_Spy_0829	EOG66XBH9
Q9A1X8	Putative acyltransferase	M5005_Spy0038	SPy_0041	25	19.3333	24	22.7333	8	8	18.6	1787100000	8	8	18.6	1573800000	9	9	20.8	1325000000	8	8	23.2	1274200000	7	7	20.1	1086300000	9	9	24.9	1145600000	591	66.615	9.22	unreviewed	900399	15674283	Multi-transmembrane	Sec-(SPI)	No CleavageSite	VBIStrPyo79812_0039	SPy_0041	55837	57612	1776	+	PF01757; Acyl_transf_3	spy:SPy_0041, spz:M5005_Spy_0038	EOG6HB9QV
Q99YW3	Isoleucine--tRNA ligase	ileS	SPy_1513	123	51.3333	147	61.5333	41	41	52.6	14389000000	41	41	49.8	18752000000	41	41	51.6	19037000000	50	50	62.3	13176000000	48	48	57	14675000000	49	49	65.3	11824000000	933	104.973	5	reviewed	901559	15675414	Intracellular	No pathway	No CleavageSite	VBIStrPyo79812_1320	SPy_1513	1242159	1244960	2802	-	PF08264; Anticodon_1, PF00133; tRNA-synt_1	spy:SPy_1513, spz:M5005_Spy_1243	EOG644ZM1
Q99XQ9	Formimidoylglutamase	hutG	SPy_2090	19	28.6	14	25.2	6	6	28.7	139380000	6	6	28.4	171940000	7	7	28.7	185580000	5	5	23.2	102740000	4	4	21	126320000	5	5	31.4	150880000	328	36.303	5.71	reviewed	901730	15675847	Intracellular	No pathway	No CleavageSite	VBIStrPyo79812_1811	SPy_2090	1742066	1743052	987	+	PF00491; Arginase	spy:SPy_2090, spz:M5005_Spy_1778	EOG6R2GX9
Q99QN1	Putative exotoxin (Superantigen)	speJ	SPy_0436	18	31.4667	18	31.0333	4	4	20.3	298370000	8	8	39.2	361510000	6	6	34.9	419260000	6	6	30.6	314690000	5	5	27.6	303760000	7	7	34.9	235380000	232	27.154	8.78	unreviewed	900684	15674561	Intracellular	No pathway	No CleavageSite	VBIStrPyo79812_0369	SPy_0436	361432	362130	699	-	PF02876; Stap_Strp_tox_C, PF01123; Stap_Strp_toxin	spy:SPy_0436, spz:M5005_Spy_0356	EOG6KQ6M9
Q9A0B7	Uncharacterized protein	M5005_Spy0654	SPy_0846	11	17.5	17	38.5333	3	3	12.1	79905000	3	3	12.1	64214000	5	5	28.3	131810000	3	3	24.3	55646000	7	7	46.2	99392000	7	7	45.1	71756000	173	20.978	9.25	unreviewed	901011	15674880	Intracellular	No pathway	No CleavageSite	VBIStrPyo79812_0724	SPy_0846	699281	699802	522	+	PF00440; TetR_N	spy:SPy_0846, spz:M5005_Spy_0654	EOG6GTZP8
Q99XP1	Putative competence-damage inducible protein	cinA	SPy_2117	31	25.7	34	33.1	9	9	20.1	415110000	13	13	31	1221500000	9	9	26	723810000	10	10	33.1	465920000	15	15	39.7	673120000	9	9	26.5	607970000	423	45.961	5.26	reviewed	901756	15675867	Intracellular	No pathway	No CleavageSite	VBIStrPyo79812_1834	SPy_2117	1767642	1768913	1272	-	PF02464; CinA, PF00994; MoCF_biosynth	spy:SPy_2117, spz:M5005_Spy_1800	EOG61S359
P63546	Adenine phosphoribosyltransferase	apt	SPy_0927	31	62.8	35	74.4333	9	9	57.6	3612200000	13	13	74.4	5345300000	9	9	56.4	5214900000	10	10	68	2893500000	14	14	82	4291200000	11	11	73.3	3770900000	172	18.675	5.39	reviewed	901080	15674947	Intracellular	No pathway	No CleavageSite	VBIStrPyo79812_0798	SPy_0927	771127	771645	519	+	PF00156; Pribosyltran	spy:SPy_0927, spz:M5005_Spy_0728	EOG6T4S55
Q9A098	Mevalonate kinase	mvaK1	SPy_0876	21	30.6333	22	32.3	8	8	32.3	201880000	8	8	35.4	218720000	5	5	24.2	262420000	8	8	35	192330000	7	7	30.3	185080000	7	7	31.6	161490000	297	32.123	6.8	unreviewed	901034	15674901	Intracellular	No pathway	No CleavageSite	VBIStrPyo79812_0752	SPy_0876	723562	724455	894	+	PF08544; GHMP_kinases_C, PF00288; GHMP_kinases_N	spy:SPy_0876, spz:M5005_Spy_0682	EOG62RSFK
Q99ZH2	Uncharacterized protein	SPy_1232	SPy_1232	20	40.7667	17	32.9667	5	5	35.5	166600000	9	9	42.6	252380000	6	6	44.2	243500000	5	5	36.5	126710000	6	6	35.5	229770000	6	6	26.9	169310000	197	22.045	9.04	unreviewed	901334	15675194	Intracellular	No pathway	No CleavageSite	VBIStrPyo79812_1076	SPy_1232	1015816	1016409	594	-	PF05175; MTS	spy:SPy_1232	EOG67X1ZC
P63927	Phosphopentomutase	deoB	SPy_0890	54	55.2333	58	58.9	18	18	55.8	6249100000	17	17	54.3	7758000000	19	19	55.6	7481000000	19	19	55.6	6327800000	19	19	58.1	6752200000	20	20	63	4367400000	403	44.196	4.97	reviewed	901048	15674915	Intracellular	No pathway	No CleavageSite	VBIStrPyo79812_0766	SPy_0890	738003	739214	1212	+	PF01676; Metalloenzyme	spy:SPy_0890, spz:M5005_Spy_0696	EOG6R5C7J
Q99XY1	Isoprenyl transferase	uppS	SPy_1965	26	40.5667	28	42.7333	7	7	36.1	1059000000	9	9	42.6	1224900000	10	10	43	882250000	9	9	42.6	615200000	10	10	43	1006700000	9	9	42.6	986870000	249	28.239	9.44	reviewed	901641	15675763	Intracellular	No pathway	No CleavageSite	VBIStrPyo79812_1712	SPy_1965	1637227	1637976	750	-	PF01255; Prenyltransf	spy:SPy_1965, spz:M5005_Spy_1676	EOG68H89T
Q99YR1	Uncharacterized protein	M5005_Spy1301	SPy_1581	6	25	6	25	2	2	25	235790000	2	2	25	281050000	2	2	25	289590000	2	2	25	227880000	2	2	25	262430000	2	2	25	169440000	112	12.36	4.7	unreviewed	901829	15675470	Intracellular	No pathway	No CleavageSite	VBIStrPyo79812_1381	SPy_1581	1300967	1301305	339	-	PF07883; Cupin_2	spy:SPy_1581, spz:M5005_Spy_1301	EOG689HZD
Q9A0X9	Uncharacterized protein	M5005_Spy0470	SPy_0567	41	63.9	41	63.5333	12	12	63.4	2633800000	15	15	62.3	4807200000	14	14	66	5789000000	14	14	66	3217400000	14	14	62.3	3899600000	13	13	62.3	3322100000	265	29.184	4.92	unreviewed	900783	15674657	Intracellular	No pathway	No CleavageSite	VBIStrPyo79812_0486	SPy_0567	457059	457856	798	+	PF08282; Hydrolase_3	spy:SPy_0567, spz:M5005_Spy_0470	EOG6H7FNB
Q9A180	Putative cell envelope proteinase	prtS	SPy_0416	198	52.9	228	58.5333	58	58	45.7	8699700000	65	65	50.8	9040300000	75	75	62.2	11768000000	72	72	57	7736800000	81	81	59.1	7966500000	75	75	59.5	7784200000	1647	181.176	6.57	unreviewed	900672	15674549	LPxTG Cell-wall anchored	Sec-(SPI)	found LPxTG motif :LPSTG	VBIStrPyo79812_0353	SPy_0416	344120	349063	4944	+	PF06280; DUF1034, PF02225; PA, PF00082; Peptidase_S8, PF04650; YSIRK_signal	spy:SPy_0416	EOG65QWDR
Q99Z81	Putative methionine aminopeptidase	map	SPy_1354	50	77.0333	46	72.3667	16	16	65.4	4931400000	17	17	79.7	6034900000	17	17	86	6241200000	14	14	65	4764900000	19	19	87.1	5571800000	13	13	65	3786400000	286	31.599	5	unreviewed	901429	15675287	Intracellular	No pathway	No CleavageSite	VBIStrPyo79812_1181	SPy_1354	1119938	1120798	861	-	PF00557; Peptidase_M24	spy:SPy_1354, spz:M5005_Spy_1103	EOG6MWNDS
Q99YV5	Cell division protein	divIB	SPy_1523	30	29.5	39	32.9667	11	11	32.7	773120000	10	10	30.4	699010000	9	9	25.4	523520000	12	12	33.2	465730000	13	13	33.2	561140000	14	14	32.5	628710000	382	43.429	8.62	unreviewed	901567	15675422	Intracellular /TMH start AFTER 60	Possibly Sec-	No CleavageSite	VBIStrPyo79812_1329	SPy_1523	1251312	1252460	1149	-	PF03799; FtsQ, PF08478; POTRA_1	spy:SPy_1523, spz:M5005_Spy_1251	EOG680X40
Q9A0B1	Putative fructose-1-phosphate kinase	fruB	SPy_0854	64	76.2333	59	70.1667	21	21	71.6	4247800000	22	22	78.9	6040700000	21	21	78.2	6409200000	19	19	71.6	4477800000	20	20	71.6	5276600000	20	20	67.3	3968900000	303	32.701	4.93	unreviewed	901018	15674887	Intracellular	No pathway	No CleavageSite	VBIStrPyo79812_0731	SPy_0854	705386	706297	912	+	PF00294; PfkB	spy:SPy_0854, spz:M5005_Spy_0661	EOG61KBKF
Q99YR8	Uncharacterized protein	M5005_Spy1295	SPy_1571	12	39.4333	15	47.0667	5	5	44.3	238260000	5	5	51.1	266090000	2	2	22.9	221470000	3	3	29	167400000	5	5	45.8	182300000	7	7	66.4	269830000	131	14.248	9.6	unreviewed	901820	15675463	Intracellular	No pathway	No CleavageSite	VBIStrPyo79812_1373	SPy_1571	1295872	1296267	396	-		spy:SPy_1571, spz:M5005_Spy_1295	EOG6FNHWC
Q9A1X7	Putative alcohol dehydrogenase I	adhA	SPy_0044	38	60.2333	39	53.6667	10	10	47.3	987090000	15	15	69.2	3173900000	13	13	64.2	2770300000	14	14	57.4	1445700000	13	13	53.6	2894600000	12	12	50	1446600000	338	35.344	4.98	unreviewed	900400	15674284	Intracellular	No pathway	No CleavageSite	VBIStrPyo79812_0041	SPy_0044	60815	61831	1017	+	PF08240; ADH_N, PF00107; ADH_zinc_N	spy:SPy_0044	EOG6BPDJN
Q9A0U0	Uncharacterized protein	M5005_Spy0515	SPy_0622	14	44.2667	10	32.8	3	3	32.8	260170000	6	6	60.2	176420000	5	5	39.8	191600000	3	3	32.8	195550000	4	4	32.8	168020000	3	3	32.8	146000000	128	15.167	6.18	unreviewed	900824	15674698	Intracellular	No pathway	No CleavageSite	VBIStrPyo79812_0530	SPy_0622	499592	499978	387	+	PF09148; DUF1934	spy:SPy_0622, spz:M5005_Spy_0515	EOG6DG2ZW
Q99ZQ1	GMP reductase	guaC	SPy_1135	19	24.8667	17	25.1667	5	5	26.9	176560000	8	8	28.4	200270000	6	6	19.3	133840000	6	6	23.2	153770000	6	6	31.5	133750000	5	5	20.8	128200000	327	35.94	6.24	reviewed	901251	15675112	Intracellular	No pathway	No CleavageSite	VBIStrPyo79812_0988	SPy_1135	929643	930626	984	+	PF00478; IMPDH	spy:SPy_1135, spz:M5005_Spy_0857	EOG6GTZPV
P66697	Ribose-5-phosphate isomerase A	rpiA	SPy_0889	24	38.1667	22	34.3667	4	4	16.7	342840000	11	11	51.5	584590000	9	9	46.3	531820000	5	5	25.1	425030000	8	8	36.1	415940000	9	9	41.9	368250000	227	24.262	5.11	reviewed	901047	15674914	Intracellular	No pathway	No CleavageSite	VBIStrPyo79812_0765	SPy_0889	737243	737926	684	+	PF06026; Rib_5-P_isom_A	spy:SPy_0889, spz:M5005_Spy_0695	EOG67MF61
Q99YX6	Putative hemolysin	hlyA1	SPy_1497	20	31.7667	21	33.2333	5	5	25.1	236200000	7	7	32.4	368800000	8	8	37.8	310890000	6	6	29.5	229610000	7	7	32.4	264430000	8	8	37.8	254350000	275	30.421	8.84	unreviewed	901546	15675401	Intracellular	No pathway	No CleavageSite	VBIStrPyo79812_1307	SPy_1497	1228731	1229558	828	-	PF01728; FtsJ, PF01479; S4	spy:SPy_1497, spz:M5005_Spy_1230	EOG6VB6ZH
P67332	UPF0176 protein SPy_0915/M5005_Spy0717	SPy_0915	SPy_0915	21	29.4667	18	22.7667	7	7	26.8	168600000	7	7	26.5	194290000	7	7	35.1	308840000	7	7	25.3	201300000	5	5	14.6	166370000	6	6	28.4	188300000	328	38.189	5.17	reviewed	901069	15674936	Intracellular	No pathway	No CleavageSite	VBIStrPyo79812_0787	SPy_0915	760934	761920	987	+	PF12368; DUF3650, PF00581; Rhodanese	spy:SPy_0915, spz:M5005_Spy_0717	EOG6ND0G7
Q9A048	Putative oxidoreductase	SPy_0932	SPy_0932	22	29.0667	32	43.4	7	7	23.1	470210000	8	8	34.2	767580000	7	7	29.9	657630000	11	11	45.1	470080000	10	10	39.7	611260000	11	11	45.4	489900000	368	40.66	7.09	unreviewed	901085	15674952	Intracellular	No pathway	No CleavageSite	VBIStrPyo79812_0803	SPy_0932	774638	775744	1107	+	PF01266; DAO	spy:SPy_0932	EOG6F55HH
Q9A203	Putative cell division protein (DivIC)	divIC	SPy_0010	10	24.4	10	24.3667	3	3	24.4	131010000	4	4	24.4	135800000	3	3	24.4	128530000	2	2	19.5	113000000	4	4	26.8	99632000	4	4	26.8	119850000	123	14.88	9.66	unreviewed	900374	15674258	N-terminally anchored (No CS)	Sec-(SPI)	No CleavageSite	VBIStrPyo79812_0009	SPy_0010	9162	9533	372	+	PF04977; DivIC	spy:SPy_0010	EOG6RJV7D
Q99YS3	Uncharacterized protein	M5005_Spy1290	SPy_1566	24	43.0667	30	43.8	10	10	48.3	457440000	7	7	42.1	627380000	7	7	38.8	578960000	10	10	40.9	437310000	9	9	39.7	537100000	11	11	50.8	422860000	242	27.711	6.57	unreviewed	901815	15675458	Intracellular	No pathway	No CleavageSite	VBIStrPyo79812_1368	SPy_1566	1288635	1289363	729	-	PF09704; Cas_Cas5d	spy:SPy_1566, spz:M5005_Spy_1290	EOG68M4GS
P0C0B4	Arginine deiminase	arcA	SPy_1547	85	72	80	70.3667	25	25	65.9	4364100000	31	31	78.8	7424400000	29	29	71.3	6130900000	26	26	67.6	5380900000	26	26	72.7	4780000000	28	28	70.8	5061300000	411	46.268	5.08	reviewed	901715	15675444	Intracellular	No pathway	No CleavageSite	VBIStrPyo79812_1352	SPy_1547	1273441	1274676	1236	-	PF02274; Amidinotransf	spy:SPy_1547, spz:M5005_Spy_1275	EOG65J52D
Q99Z62	Ribonucleotide diphosphate reductase small subunit	nrdF.2	SPy_1378	43	48.8	46	51.6333	13	13	48.6	3045000000	16	16	48.9	4612300000	14	14	48.9	3890000000	15	15	48.9	3057600000	16	16	57.1	4559400000	15	15	48.9	2504400000	319	36.93	4.49	unreviewed	901450	15675308	Intracellular	No pathway	No CleavageSite	VBIStrPyo79812_1202	SPy_1378	1144401	1145360	960	+	PF00268; Ribonuc_red_sm	spy:SPy_1378, spz:M5005_Spy_1124	EOG68DD19
Q9A091	Putative dihydrofolate reductase	dyr	SPy_0883	38	74.3333	37	72.5	11	11	72.7	2168400000	14	14	73.3	2592000000	13	13	77	2893100000	12	12	72.7	2542500000	13	13	73.3	2135500000	12	12	71.5	1943800000	165	19.374	8.85	unreviewed	901041	15674908	Intracellular	No pathway	No CleavageSite	VBIStrPyo79812_0759	SPy_0883	731160	731657	498	+	PF00186; DHFR_1	spy:SPy_0883	EOG6KT2V2
Q9A1D5	Protease HtpX homolog	htpX	SPy_0331	14	13.9667	13	11.2	7	7	18.1	230950000	4	4	12.1	202000000	3	3	11.7	152140000	5	5	11.4	189620000	4	4	11.1	122340000	4	4	11.1	221860000	298	32.694	6.42	reviewed	900614	15674492	Multi-transmembrane	Sec-(SPI)	No CleavageSite	VBIStrPyo79812_0287	SPy_0331	289905	290801	897	+	PF01435; Peptidase_M48	spy:SPy_0331, spz:M5005_Spy_0280	EOG6F55J5
Q7DAL2	Transmembrane transport protein	dppB	SPy_2001	11	15.2667	6	9.86667	4	4	17.5	169290000	4	4	17.5	148510000	3	3	10.8	159840000	2	2	10.8	103290000	3	3	12.3	299380000	1	1	6.5	112840000	325	36.118	9.79	unreviewed	901666	15675788	Multi-transmembrane	Sec-(SPI)	No CleavageSite	VBIStrPyo79812_1739	SPy_2001	1668357	1669334	978	+	PF00528; BPD_transp_1	spy:SPy_2001, spz:M5005_Spy_1705	EOG66F098
Q99YE2	Serine--tRNA ligase	serS	SPy_1742	71	68.1	84	72	21	21	66.4	8211000000	26	26	67.5	8838600000	24	24	70.4	9621300000	28	28	71.1	8043300000	32	32	72.9	8601800000	24	24	72	6471600000	425	48.151	5.26	reviewed	901977	15675591	Intracellular	No pathway	No CleavageSite	VBIStrPyo79812_1516	SPy_1742	1443570	1444847	1278	+	PF02403; Seryl_tRNA_N, PF00587; tRNA-synt_2b	spy:SPy_1742, spz:M5005_Spy_1483	EOG61KBH9
Q99ZX7	Putative acetoin dehydrogenase (TPP-dependent) beta chain	acoB	SPy_1028	63	57.5	62	57.5	21	21	57.5	20988000000	22	22	57.5	22659000000	20	20	57.5	20569000000	21	21	57.5	19794000000	19	19	57.5	18552000000	22	22	57.5	16731000000	333	35.814	4.97	unreviewed	901161	15675026	Intracellular	No pathway	No CleavageSite	VBIStrPyo79812_0885	SPy_1028	835589	836590	1002	+	PF02779; Transket_pyr, PF02780; Transketolase_C	spy:SPy_1028	EOG6JQH4C
Q9A0U1	Uncharacterized protein	M5005_Spy0514	SPy_0621	51	49.4	55	60.6	16	16	48.7	948680000	16	16	47.1	1045900000	19	19	52.4	1319000000	16	16	54.5	747550000	21	21	64.9	1158300000	18	18	62.4	996530000	433	50.468	5.8	unreviewed	900823	15674697	Intracellular	No pathway	No CleavageSite	VBIStrPyo79812_0529	SPy_0621	498209	499510	1302	-	PF01966; HD	spy:SPy_0621, spz:M5005_Spy_0514	EOG6WX4K7
Q9A075	Putative amidase	amiC	SPy_0902	19	18.2667	24	23.0333	4	4	12.4	187200000	9	9	27.5	223730000	6	6	14.9	192290000	9	9	23.3	176070000	6	6	16.3	204450000	9	9	29.5	143950000	484	53.081	6.1	unreviewed	901057	15674924	Intracellular	No pathway	No CleavageSite	VBIStrPyo79812_0775	SPy_0902	746218	747672	1455	+	PF01425; Amidase	spy:SPy_0902, spz:M5005_Spy_0705	EOG6J74T1
Q99YR0	Uncharacterized protein	M5005_Spy1302	SPy_1582	36	52.4667	39	60.3333	12	12	51.8	1791000000	12	12	47.8	1971700000	12	12	57.8	1931900000	13	13	58.2	1589400000	13	13	61.4	1687400000	13	13	61.4	1640700000	251	28.526	9.29	unreviewed	901832	15675471	Intracellular	No pathway	No CleavageSite	VBIStrPyo79812_1382	SPy_1582	1301358	1302113	756	-	PF08241; Methyltransf_11	spy:SPy_1582, spz:M5005_Spy_1302	EOG613079
Q9A0D8	Probable tRNA sulfurtransferase	thiI	SPy_0817	38	37.4667	44	39.7	9	9	28.2	984700000	15	15	39.6	1166800000	14	14	44.6	1373800000	14	14	36.9	965660000	15	15	41.1	1047300000	15	15	41.1	1037300000	404	44.702	5.36	reviewed	900989	15674858	Intracellular	No pathway	No CleavageSite	VBIStrPyo79812_0700	SPy_0817	673633	674847	1215	+	PF02568; ThiI, PF02926; THUMP	spy:SPy_0817, spz:M5005_Spy_0631	EOG6TBHGR
Q99YK1	Putative penicillin binding protein 2X	pbpX	SPy_1664	68	31.8	75	38.5	24	24	32.8	1121200000	24	24	34.2	1112000000	20	20	28.4	903950000	29	29	40.3	1005700000	23	23	37.9	731460000	23	23	37.3	1098400000	751	82.747	9.25	unreviewed	901914	15675531	N-terminally anchored (No CS)	Sec-(SPI)	No CleavageSite	VBIStrPyo79812_1449	SPy_1664	1380908	1383163	2256	-	PF03793; PASTA, PF03717; PBP_dimer, PF00905; Transpeptidase	spy:SPy_1664, spz:M5005_Spy_1366	EOG6N0HHV
Q99XY0	Uncharacterized protein	SPy_1968	SPy_1968	3	29.8	8	56.2	1	1	29.8	165100000	1	1	29.8	93528000	1	1	29.8	0	2	2	56.2	96327000	3	3	56.2	53744000	3	3	56.2	71092000	121	13.437	4.5	unreviewed	901642	15675764	Intracellular	No pathway	No CleavageSite	VBIStrPyo79812_1713	SPy_1968	1638195	1638560	366	-	PF02699; YajC	spy:SPy_1968	EOG680X80
Q99YM9	Putative phosphoprotein phosphatase	pppL	SPy_1626	22	45.5333	17	42	7	7	40.2	440280000	7	7	43.1	566140000	8	8	53.3	529760000	7	7	48.8	356850000	5	5	38.6	621170000	5	5	38.6	410390000	246	27.004	4.72	unreviewed	901879	15675502	Intracellular	No pathway	No CleavageSite	VBIStrPyo79812_1418	SPy_1626	1347594	1348334	741	-	PF00481; PP2C	spy:SPy_1626, spz:M5005_Spy_1336	EOG65N17S
P63590	3-dehydroquinate dehydratase	aroD	SPy_0809	13	26.7667	18	39.5	3	3	18	286510000	6	6	36	573820000	4	4	26.3	450560000	6	6	39.5	357750000	6	6	39.5	492530000	6	6	39.5	307010000	228	26.084	4.7	reviewed	900982	15674851	Intracellular	No pathway	No CleavageSite	VBIStrPyo79812_0692	SPy_0809	666496	667182	687	+	PF01487; DHquinase_I	spy:SPy_0809, spz:M5005_Spy_0624	EOG6P33BK
Q99YP1	UPF0374 protein SPy_1608/M5005_Spy1321	SPy_1608	SPy_1608	31	66.3	32	65.5333	10	10	72.3	699840000	12	12	67.8	880870000	9	9	58.8	782720000	12	12	67.8	609910000	8	8	57.6	706190000	12	12	71.2	759340000	177	21.165	6.8	reviewed	901859	15675490	Intracellular	No pathway	No CleavageSite	VBIStrPyo79812_1402	SPy_1608	1328844	1329377	534	+	PF04167; DUF402	spy:SPy_1608, spz:M5005_Spy_1321	EOG686NK7
P0A349	GTP-sensing transcriptional pleiotropic repressor CodY	codY	SPy_1777	61	76.6667	63	74.7667	20	20	75.4	12712000000	22	22	79.2	18082000000	19	19	75.4	20943000000	20	20	73.5	12453000000	21	21	75.4	17518000000	22	22	75.4	15285000000	260	28.616	4.93	reviewed	902009	15675618	Intracellular	No pathway	No CleavageSite	VBIStrPyo79812_1546	SPy_1777	1469055	1469837	783	-	PF06018; CodY, PF08222; HTH_CodY	spy:SPy_1777, spz:M5005_Spy_1512	EOG60GRZT
Q9A1Y3	Adenylosuccinate lyase	purB	SPy_0036	59	50.2333	74	58.6	22	22	50.7	1334200000	17	17	47.7	1103900000	20	20	52.3	1552000000	24	24	56.7	1091000000	28	28	65.8	1591800000	22	22	53.3	1038100000	430	49.503	5.38	unreviewed	900394	15674278	Intracellular	No pathway	No CleavageSite	VBIStrPyo79812_0034	SPy_0036	51282	52574	1293	+	PF10397; ADSL_C, PF00206; Lyase_1	spy:SPy_0036, spz:M5005_Spy_0033	EOG686NDB
Q99ZP5	Peptide chain release factor 1	prfA	SPy_1141	81	68.4333	90	73.9333	28	28	65.5	3575900000	26	26	71	4042600000	27	27	68.8	4730700000	29	29	70.8	4396500000	31	31	73.8	3529900000	30	30	77.2	3309300000	359	40.573	4.98	reviewed	901257	15675118	Intracellular	No pathway	No CleavageSite	VBIStrPyo79812_0994	SPy_1141	934777	935856	1080	+	PF03462; PCRF, PF00472; RF-1	spy:SPy_1141, spz:M5005_Spy_0863	EOG6TN48J
Q99Y71	Hypothetical protei	M5005_Spy1563	SPy_1840	6	23.2	8	28.7667	3	3	35.3	413800000	1	1	7.8	0	2	2	26.5	385170000	3	3	25.5	270050000	2	2	26.5	218840000	3	3	34.3	209810000	102	11.751	4.97	unreviewed	902057	15675666	Intracellular	No pathway	No CleavageSite	VBIStrPyo79812_1598	SPy_1840	1526341	1526649	309	-		spy:SPy_1840, spz:M5005_Spy_1563	EOG6ZWJPN
Q99ZU4	Putative succinic semialdehyde dehydrogenase	gabD	SPy_1067	12	11.5333	14	12.2333	3	3	10.3	42875000	4	4	9	56650000	5	5	15.3	63649000	3	3	7.5	47957000	3	3	7.5	36648000	8	8	21.7	68582000	465	51.743	5.05	unreviewed	901195	15675059	Intracellular	No pathway	No CleavageSite	VBIStrPyo79812_0922	SPy_1067	875171	876568	1398	+	PF00171; Aldedh	spy:SPy_1067, spz:M5005_Spy_0790	EOG6BS8QW
Q99Z66	Putative phosphoenolpyruvate:sugar phosphotransferase system enzyme I	pstI	SPy_1372	69	47.3	80	52.8	21	21	43.3	2542700000	23	23	46.4	4520600000	25	25	52.2	4262100000	25	25	47.5	2864100000	29	29	57.7	4720900000	26	26	53.2	2810500000	577	63.096	4.7	unreviewed	901446	15675304	Intracellular	No pathway	No CleavageSite	VBIStrPyo79812_1198	SPy_1372	1139277	1141010	1734	-	PF05524; PEP-utilisers_N, PF00391; PEP-utilizers, PF02896; PEP-utilizers_C	spy:SPy_1372, spz:M5005_Spy_1120	EOG657JBQ
P68887	Glycerol-3-phosphate dehydrogenase [NAD(P)+]	gpsA	SPy_0226	62	80.1	71	82.3667	20	20	79.3	14049000000	21	21	79.3	16740000000	21	21	81.7	18507000000	22	22	81.7	11365000000	25	25	83.7	19082000000	24	24	81.7	14854000000	338	36.658	6.02	reviewed	900534	15674414	Intracellular	No pathway	No CleavageSite	VBIStrPyo79812_0200	SPy_0226	198595	199611	1017	-	PF07479; NAD_Gly3P_dh_C, PF01210; NAD_Gly3P_dh_N	spy:SPy_0226, spz:M5005_Spy_0193, spz:M5005_Spy_0194	EOG6JDWF4
Q9A1D1	Putative primosome component (Helicase loader)	dnaI	SPy_0340	43	53.9667	46	56.3333	15	15	56.3	986140000	14	14	52.3	986340000	14	14	53.3	1347500000	15	15	54	1055700000	16	16	58.7	1291300000	15	15	56.3	818210000	300	34.124	5.71	unreviewed	900619	15674497	Intracellular	No pathway	No CleavageSite	VBIStrPyo79812_0293	SPy_0340	295898	296800	903	+	PF07319; DnaI_N, PF01695; IstB_IS21	spy:SPy_0340, spz:M5005_Spy_0286	EOG6HXJ30
Q99Y02	Putative tRNA/rRNA methyltransferase	M5005_Spy1652	SPy_1938	34	49.6	42	54	11	11	46.8	800130000	12	12	53.6	1081800000	11	11	48.4	1201400000	14	14	54	980490000	13	13	54	934300000	15	15	54	880820000	248	27.022	7.12	unreviewed	901618	15675741	Intracellular	No pathway	No CleavageSite	VBIStrPyo79812_1685	SPy_1938	1612590	1613336	747	-	PF00588; SpoU_methylase, PF08032; SpoU_sub_bind	spy:SPy_1938, spz:M5005_Spy_1652	EOG6GBMDM
P67051	Thymidylate synthase	thyA	SPy_0882	19	28.4333	35	59.2667	7	7	33.7	393310000	6	6	27.2	439770000	6	6	24.4	405880000	12	12	68.5	399100000	13	13	54.5	403130000	10	10	54.8	325420000	279	32.643	7.24	reviewed	901040	15674907	Intracellular	No pathway	No CleavageSite	VBIStrPyo79812_0758	SPy_0882	730241	731080	840	+	PF00303; Thymidylat_synt	spy:SPy_0882, spz:M5005_Spy_0688	EOG6K6V53
Q9A166	Putative dehydrogenease / oxidoreductase	SPy_0440	SPy_0440	12	26	18	36.9	5	5	30.6	281590000	4	4	25.4	273570000	3	3	22	267240000	6	6	36.6	230050000	7	7	40.9	251730000	5	5	33.2	265860000	232	25.167	7.17	unreviewed	900687	15674564	N-terminally anchored (No CS)	Sec-(SPI)	No CleavageSite	VBIStrPyo79812_0373	SPy_0440	363582	364280	699	+	PF00106; adh_short	spy:SPy_0440	EOG6N3CR8
Q99ZG7	Putative lysyl-aminopeptidase aminopeptidase N	pepN	SPy_1239	33	19.3	41	21.3	12	12	20.7	374050000	10	10	17.8	459280000	11	11	19.4	622380000	11	11	17.3	400620000	15	15	22.8	612060000	15	15	23.8	384970000	845	96.288	4.82	unreviewed	901339	15675199	Intracellular	No pathway	No CleavageSite	VBIStrPyo79812_1081	SPy_1239	1020347	1022884	2538	-	PF11838; ERAP1_C, PF01433; Peptidase_M1	spy:SPy_1239, spz:M5005_Spy_0949	EOG693GJ0
Q99YP5	Uncharacterized protein	M5005_Spy1317	SPy_1604	16	5.96667	17	7.36667	4	4	4.3	48211000	5	5	6.1	53659000	7	7	7.5	74123000	4	4	4.3	48844000	9	9	13.2	81294000	4	4	4.6	44918000	901	102.687	5.6	unreviewed	901852	15675486	Intracellular	No pathway	No CleavageSite	VBIStrPyo79812_1398	SPy_1604	1321692	1324397	2706	+	PF09261; Alpha-mann_mid, PF01074; Glyco_hydro_38, PF07748; Glyco_hydro_38C	spy:SPy_1604, spz:M5005_Spy_1317	EOG6N0HF2
P0C0D1	DNA replication and repair protein RecF	recF	SPy_2204	11	16.6	15	18.2	4	4	14.4	88892000	4	4	18.8	65003000	3	3	16.6	59967000	4	4	16.3	55587000	5	5	17.1	76515000	6	6	21.2	71632000	368	41.814	7.87	reviewed	901893	15675937	Intracellular	No pathway	No CleavageSite	VBIStrPyo79812_1909	SPy_2204	1836947	1838053	1107	+	PF02463; SMC_N	spy:SPy_2204, spz:M5005_Spy_1855	EOG6HTP3X
Q99YW9	Putative amino acid ABC transporter (ATP-binding protein)	artP	SPy_1506	10	13.5333	12	16.9333	2	2	7.8	132430000	4	4	16.4	76413000	4	4	16.4	106670000	5	5	22.1	191350000	2	2	9	46401000	5	5	19.7	112650000	244	26.796	5.17	unreviewed	901553	15675408	Intracellular	No pathway	No CleavageSite	VBIStrPyo79812_1314	SPy_1506	1236601	1237335	735	-	PF00005; ABC_tran	spy:SPy_1506, spz:M5005_Spy_1237	EOG6T7N3V
P0C0I9	UTP--glucose-1-phosphate uridylyltransferase 1	hasC1	SPy_2202	55	67	59	73.2667	18	11	68.1	12437000000	17	12	61.5	13301000000	20	14	71.4	14166000000	19	13	71.4	13335000000	22	15	78	11510000000	18	12	70.4	11838000000	304	33.629	6.9	reviewed	901878	15675935	Secretory(released) (with CS)	Sec-(SPI)	TKALAKEM	VBIStrPyo79812_1907	SPy_2202	1835310	1836224	915	+	PF00483; NTP_transferase	spy:SPy_2202, spz:M5005_Spy_1853	EOG6Z9B3V
Q9A094	Putative 3-hydroxy-3-methylglutaryl-coenzyme A	mvaS.1	SPy_0880	29	27.8333	39	36.8	5	5	14.1	387420000	11	11	31.5	960100000	13	13	37.9	1168100000	11	11	31.8	719600000	15	15	40.5	801310000	13	13	38.1	761090000	425	46.27	9.01	unreviewed	901038	15674905	Intracellular	No pathway	No CleavageSite	VBIStrPyo79812_0756	SPy_0880	727593	728870	1278	-	PF00368; HMG-CoA_red	spy:SPy_0880, spz:M5005_Spy_0686	EOG61S32V
P68905	Fructose-bisphosphate aldolase	fba	SPy_1889	34	55.5333	37	61.7667	11	11	46.4	1663300000	13	13	61.8	1938600000	10	10	58.4	1600300000	12	12	61.8	1950100000	13	13	64.8	1425000000	12	12	58.7	1518900000	293	31.189	4.94	reviewed	902096	15675705	Intracellular	No pathway	No CleavageSite	VBIStrPyo79812_1639	SPy_1889	1567024	1567905	882	-	PF01116; F_bP_aldolase	spy:SPy_1889, spz:M5005_Spy_1607	EOG6HXJ7B
Q99XP8	Putative oxidoreductase	M5005_Spy1791	SPy_2107	27	29.3667	28	31.5	7	7	25.4	412040000	11	11	33.8	661630000	9	9	28.9	683420000	9	9	31.8	397840000	11	11	35.7	757500000	8	8	27	503590000	311	34.983	6.7	unreviewed	901745	15675859	Intracellular	No pathway	No CleavageSite	VBIStrPyo79812_1825	SPy_2107	1759054	1759989	936	-	PF01408; GFO_IDH_MocA	spy:SPy_2107, spz:M5005_Spy_1791	EOG6ZD664
P68897	Phosphoglycerate kinase	pgk	SPy_1881	103	76.7333	104	78.1333	32	32	79.9	49506000000	38	38	76.4	59975000000	33	33	73.9	61210000000	34	34	79.1	61889000000	35	35	74.1	62271000000	35	35	81.2	41443000000	398	42.104	4.92	reviewed	902090	15675699	Intracellular	No pathway	No CleavageSite	VBIStrPyo79812_1633	SPy_1881	1560673	1561869	1197	-	PF00162; PGK	spy:SPy_1881, spz:M5005_Spy_1599	EOG64N9Z0
Q99YE5	Putative mannose-specific phosphotransferase system component IIC	manM	SPy_1739	8	14.4	10	17.1	1	1	4.5	0	4	4	21.6	354370000	3	3	17.1	413700000	4	4	17.1	170130000	3	3	17.1	244250000	3	3	17.1	234330000	269	27.608	5.17	unreviewed	901974	15675588	Multi-transmembrane(Lipid modified N-termini)	Sec-(SPII)	PLVACTL	VBIStrPyo79812_1513	SPy_1739	1440968	1441777	810	+	PF03609; EII-Sor	spy:SPy_1739, spz:M5005_Spy_1480	EOG610496
Q99YR2	Putative acetate kinase	M5005_Spy1300	SPy_1580	11	45.2	12	46.5333	4	4	47.5	255880000	3	3	40.6	349570000	4	4	47.5	362130000	3	3	40.6	316910000	5	5	51.5	309420000	4	4	47.5	284030000	101	11.342	5.36	unreviewed	901827	15675469	Intracellular	No pathway	No CleavageSite	VBIStrPyo79812_1380	SPy_1580	1300660	1300965	306	-	PF07883; Cupin_2	spy:SPy_1580, spz:M5005_Spy_1300	EOG689HZD
P69882	Adenylate kinase	adk	SPy_0074	30	57.4	37	70.7667	10	10	59.9	1138900000	8	8	48.1	1230000000	12	12	64.2	2639100000	12	12	72.2	1948200000	14	14	76.4	2058400000	11	11	63.7	1305200000	212	23.685	4.93	reviewed	900424	15674308	Intracellular	No pathway	No CleavageSite	VBIStrPyo79812_0065	SPy_0074	75178	75816	639	+		spy:SPy_0074, spz:M5005_Spy_0065	EOG679TH4
Q99ZM7	Uncharacterized protein	M5005_Spy0882	SPy_1161	52	55.6667	55	55.8	19	19	61.3	2595600000	18	18	56.4	2385400000	15	15	49.3	2396800000	18	18	58.2	2302600000	20	20	57.1	2234000000	17	17	52.1	2412300000	282	32.185	9.35	unreviewed	901276	15675137	Intracellular	No pathway	No CleavageSite	VBIStrPyo79812_1013	SPy_1161	954088	954936	849	+	PF01926; MMR_HSR1	spy:SPy_1161, spz:M5005_Spy_0882	EOG6G4VXH
Q9A0X2	Uncharacterized protein	M5005_Spy0477	SPy_0575	16	25.9667	20	27.7	5	5	24.7	294210000	6	6	28.8	292420000	5	5	24.4	288580000	7	7	27.7	252640000	6	6	27.7	247860000	7	7	27.7	341960000	271	31.256	8.05	unreviewed	900790	15674664	Multi-transmembrane	Sec-(SPI)	No CleavageSite	VBIStrPyo79812_0493	SPy_0575	466231	467046	816	-	PF09323; DUF1980	spy:SPy_0575, spz:M5005_Spy_0477	EOG6SNDWR
Q99ZL9	Methylenetetrahydrofolate--tRNA-(uracil-5-)-methyltransferase TrmFO	trmFO	SPy_1173	53	54.6333	71	64.0667	16	16	49.8	2055500000	21	21	60.3	2099100000	16	16	53.8	2045600000	21	21	60.5	1891800000	26	26	67	2169800000	24	24	64.7	1817200000	448	49.393	5.64	reviewed	901285	15675145	Intracellular	No pathway	No CleavageSite	VBIStrPyo79812_1024	SPy_1173	963006	964352	1347	+	PF01134; GIDA	spy:SPy_1173, spz:M5005_Spy_0893	EOG6J74VT
Q9A045	dTDP-glucose 4,6-dehydratase	cpsFQ	SPy_0936	51	61.8667	54	62.3333	18	18	63.3	13682000000	17	17	61.6	9911700000	16	16	60.7	10212000000	19	19	63.9	10510000000	18	18	62.4	11619000000	17	17	60.7	10013000000	346	38.843	5.67	unreviewed	901088	15674955	Intracellular	No pathway	No CleavageSite	VBIStrPyo79812_0806	SPy_0936	777508	778548	1041	+	PF01370; Epimerase	spy:SPy_0936	EOG6PZXCX
Q9A1K3	Uncharacterized protein	M5005_Spy0198	SPy_0233	12	19.5	20	31.2667	4	4	16.1	90073000	5	5	26.3	82497000	3	3	16.1	103050000	7	7	31.4	103460000	7	7	35.3	84607000	6	6	27.1	77696000	255	29.704	5.72	unreviewed	900539	15674419	Intracellular	No pathway	No CleavageSite	VBIStrPyo79812_0206	SPy_0233	203963	204730	768	+	PF02677; DUF208	spy:SPy_0233, spz:M5005_Spy_0198	EOG6S26FS
Q99Z30	Putative transcriptional regulator	M5005_Spy1163	SPy_1427	25	60.7	29	71.8667	7	7	57.2	1082300000	9	9	61.3	1384600000	9	9	63.6	1178000000	9	9	63.6	939320000	10	10	82.1	1390500000	10	10	69.9	1150800000	173	19.163	7.53	unreviewed	901486	15675342	Intracellular	No pathway	No CleavageSite	VBIStrPyo79812_1243	SPy_1427	1184124	1184645	522	-	PF02829; 3H, PF08279; HTH_11	spy:SPy_1427, spz:M5005_Spy_1163	EOG6QCDFT
P65458	UDP-N-acetylglucosamine 1-carboxyvinyltransferase 1	murA1	SPy_0763	58	56.0333	63	62.1	21	21	61	2265600000	19	19	54.6	2627300000	18	18	52.5	2610300000	21	21	63.8	2174400000	20	20	58.9	2607600000	22	22	63.6	2372900000	423	45.641	6.2	reviewed	900942	15674811	Intracellular	No pathway	No CleavageSite	VBIStrPyo79812_0651	SPy_0763	621629	622900	1272	+	PF00275; EPSP_synthase	spy:SPy_0763, spz:M5005_Spy_0584	EOG68M4GK
Q99Y60	Putative antibiotic resistance protein NorA	norA	SPy_1856	6	5.03333	8	5.03333	2	2	4.9	224260000	2	2	5.1	250850000	2	2	5.1	225000000	3	3	5.1	221170000	2	2	4.9	233850000	3	3	5.1	211920000	398	47.504	9.35	unreviewed	902068	15675677	Multi-transmembrane	Sec-(SPI)	No CleavageSite	VBIStrPyo79812_1610	SPy_1856	1539864	1541060	1197	-	PF07690; MFS_1	spy:SPy_1856	EOG6CK7M2
Q9A0U3	Uncharacterized protein	M5005_Spy0512	SPy_0617	52	77.5333	66	82.4333	17	17	78.4	2265300000	17	17	75.8	2606800000	18	18	78.4	3735300000	22	22	85.9	2375200000	24	24	80.7	3169100000	20	20	80.7	2732200000	269	30.124	6.13	unreviewed	900821	15674695	Intracellular	No pathway	No CleavageSite	VBIStrPyo79812_0527	SPy_0617	496944	497753	810	-	PF08282; Hydrolase_3	spy:SPy_0617, spz:M5005_Spy_0512	EOG6K13W0
Q9A0G2	ABC-transporter (ATP-binding protein)-possibly involved in cell wall localization and side chain formation of rhamnose-glucose polysaccharide	rgpDc	SPy_0790	58	56.7333	67	57.9333	20	20	53.4	2672700000	19	19	57.4	3307300000	19	19	59.4	2423900000	23	23	60.6	2424100000	22	22	58.1	2828400000	22	22	55.1	2834000000	401	45.203	5.47	unreviewed	900964	15674833	Intracellular	No pathway	No CleavageSite	VBIStrPyo79812_0674	SPy_0790	647705	648910	1206	+	PF00005; ABC_tran	spy:SPy_0790, spz:M5005_Spy_0606	EOG6FBX10
Q9A0D9	Putative iron-sulfur cofactor synthesis protein	SPy_0816	SPy_0816	51	45.7	55	55.2667	14	14	36.6	2914600000	17	17	47.1	2576100000	20	20	53.4	2883900000	19	19	53.9	2499800000	19	19	55.3	2680000000	17	17	56.6	2896600000	373	40.254	6.89	unreviewed	900988	15674857	Intracellular	No pathway	No CleavageSite	VBIStrPyo79812_0699	SPy_0816	672478	673599	1122	+	PF00266; Aminotran_5	spy:SPy_0816	EOG62RSBK
Q99Z55	Putative methyltransferase	M5005_Spy1134	SPy_1391	24	32.6	28	41.8667	5	5	20.4	410210000	9	9	35.7	318170000	10	10	41.7	530230000	10	10	43.8	375190000	9	9	40.9	479680000	9	9	40.9	389260000	223	26.653	6.96	unreviewed	901458	15675315	Intracellular	No pathway	No CleavageSite	VBIStrPyo79812_1213	SPy_1391	1154205	1154876	672	-	PF01596; Methyltransf_3	spy:SPy_1391, spz:M5005_Spy_1134	EOG6ZPT3K
Q99YB3	Putative L-asparaginase	asnB	SPy_1782	15	20.2333	18	24.6333	6	6	24.6	252450000	5	5	21.5	284880000	4	4	14.6	282590000	6	6	27.1	297440000	6	6	23.4	251040000	6	6	23.4	249150000	321	34.542	6.39	unreviewed	902013	15675622	Intracellular	No pathway	No CleavageSite	VBIStrPyo79812_1550	SPy_1782	1473535	1474500	966	+	PF00710; Asparaginase	spy:SPy_1782	EOG6VTK47
Q99YL6	Mid-cell-anchored protein Z	SPy_1643	SPy_1643	77	48.7667	91	54.4	25	25	47.6	5826200000	27	27	46.8	5013500000	25	25	51.9	3182100000	32	32	55.8	4552700000	30	30	54	4252600000	29	29	53.4	4836300000	489	52.964	5.33	unreviewed	901897	15675516	Intracellular /TMH start AFTER 60	Possibly Sec-	No CleavageSite	VBIStrPyo79812_1432	SPy_1643	1362480	1363949	1470	-		spy:SPy_1643	EOG62G5Q2
Q9A0G4	Putative rhamnosyltransferase-possibly involved in cell wall localization and side chain formation of rhamnose-glucose polysaccharide	rgpBc	SPy_0787	24	31.9333	34	40.5333	8	8	34.5	405150000	9	9	36.1	320210000	7	7	25.2	325030000	11	11	37.7	306190000	12	12	45.2	434860000	11	11	38.7	317830000	310	36.092	7.69	unreviewed	900962	15674831	Intracellular	No pathway	No CleavageSite	VBIStrPyo79812_0672	SPy_0787	645967	646899	933	+	PF00535; Glycos_transf_2	spy:SPy_0787, spz:M5005_Spy_0604	EOG6TXR00
P67023	Glutamate--tRNA ligase	gltX	SPy_0239	125	72.3333	140	77.2667	40	40	69.4	12675000000	43	43	73.4	13112000000	42	42	74.2	14993000000	45	45	73.6	12901000000	49	49	80.2	16889000000	46	46	78	11498000000	481	55.059	5.19	reviewed	900544	15674424	Intracellular	No pathway	No CleavageSite	VBIStrPyo79812_0211	SPy_0239	208437	209882	1446	+	PF00749; tRNA-synt_1c	spy:SPy_0239, spz:M5005_Spy_0203	EOG6DRPF7
Q9A1I0	Ribosomal RNA small subunit methyltransferase A	rsmA	SPy_0262	46	50.6	50	53.5667	11	11	43.8	1324600000	16	16	52.8	2524600000	19	19	55.2	3114100000	14	14	46.6	1808700000	19	19	62.4	2749000000	17	17	51.7	2210600000	290	32.681	6.27	reviewed	900562	15674442	Intracellular	No pathway	No CleavageSite	VBIStrPyo79812_0230	SPy_0262	226291	227163	873	+	PF00398; RrnaAD	spy:SPy_0262, spz:M5005_Spy_0222	EOG66F08Z
Q9A1S5	Putative deoxyguanosine kinase/deoxyadenosine kinase(I) subunit	M5005_Spy0103	SPy_0121	8	20.9667	9	26.3	3	3	26.3	162370000	2	2	10.3	159460000	3	3	26.3	190270000	3	3	26.3	155240000	3	3	26.3	156410000	3	3	26.3	193360000	213	24.73	5	unreviewed	900455	15674338	Intracellular	No pathway	No CleavageSite	VBIStrPyo79812_0103	SPy_0121	112394	113035	642	-	PF01712; dNK	spy:SPy_0121, spz:M5005_Spy_0103	EOG628F9B
Q99ZC9	Putative transcriptional regulator (GntR family)	M5005_Spy0991	SPy_1285	24	65.8667	21	69.6333	9	9	60.2	1201600000	8	8	71.5	1124500000	7	7	65.9	849750000	6	6	65.9	1005800000	8	8	71.5	1237600000	7	7	71.5	899610000	123	14.196	5.96	unreviewed	901378	15675238	Intracellular	No pathway	No CleavageSite	VBIStrPyo79812_1123	SPy_1285	1062332	1062703	372	+	PF00392; GntR	spy:SPy_1285, spz:M5005_Spy_0991	EOG689HSF
Q9A0E7	Uncharacterized protein	SPy_0807	SPy_0807	72	45.6	85	49.2333	23	23	44	3961300000	24	24	44.2	3841700000	25	25	48.6	2945000000	30	30	50.5	3481500000	26	26	48	3205500000	29	29	49.2	4154300000	723	82.863	7.11	unreviewed	900980	15674849	Multi-transmembrane	Sec-(SPI)	No CleavageSite	VBIStrPyo79812_0690	SPy_0807	663018	665189	2172	-	PF00884; Sulfatase	spy:SPy_0807	EOG6QG8MH
P66526	30S ribosomal protein S21	rpsU	SPy_0779	11	23	17	41.9667	3	3	19	365710000	4	4	19	529710000	4	4	31	447530000	6	6	44.8	569230000	6	6	48.3	314770000	5	5	32.8	628450000	58	6.968	11.3	reviewed	900955	15674824	Intracellular	No pathway	No CleavageSite	VBIStrPyo79812_0665	SPy_0779	639409	639585	177	+	PF01165; Ribosomal_S21	spy:SPy_0779, spz:M5005_Spy_0597	EOG6FBX3Z
Q99ZH1	Pantothenate kinase	coaA	SPy_1233	20	25.6	25	29.7333	7	7	32	263950000	8	8	26.8	272510000	5	5	18	196660000	5	5	18.3	188620000	10	10	36.3	280260000	10	10	34.6	295970000	306	35.588	6.65	reviewed	901335	15675195	Intracellular	No pathway	No CleavageSite	VBIStrPyo79812_1077	SPy_1233	1016677	1017597	921	+	PF00485; PRK	spy:SPy_1233, spz:M5005_Spy_0945	EOG62C9GX
P66097	50S ribosomal protein L1	rplA	SPy_0461	34	51.6667	51	66.5	11	11	49.8	23173000000	11	11	51.1	33440000000	12	12	54.1	31869000000	16	16	59.8	27251000000	20	20	79.9	28426000000	15	15	59.8	32286000000	229	24.379	9.33	reviewed	900703	15674580	Intracellular	No pathway	No CleavageSite	VBIStrPyo79812_0389	SPy_0461	378827	379516	690	+	PF00687; Ribosomal_L1	spy:SPy_0461, spz:M5005_Spy_0375	EOG6FBX2G
Q9A0L5	Uncharacterized protein	M5005_Spy0547	SPy_0720	15	17.0667	17	24.5	4	4	14.1	155800000	7	7	24.3	277400000	4	4	12.8	224260000	6	6	27.8	179040000	7	7	29.7	295410000	4	4	16	186760000	313	34.759	5.66	unreviewed	900905	15674776	Intracellular	No pathway	No CleavageSite	VBIStrPyo79812_0612	SPy_0720	576146	577087	942	-	PF01368; DHH, PF02272; DHHA1	spy:SPy_0720, spz:M5005_Spy_0547	EOG6FBX0G
Q99ZN6	NADH Oxidase	nox	SPy_1150	94	79.8333	95	81	26	26	76.5	13944000000	33	33	82.5	19901000000	35	35	80.5	33110000000	32	32	80.5	26069000000	34	34	81.8	27237000000	29	29	80.7	18985000000	456	49.572	5.05	unreviewed	901266	15675127	Intracellular	No pathway	No CleavageSite	VBIStrPyo79812_1003	SPy_1150	944268	945638	1371	+	PF00070; Pyr_redox, PF07992; Pyr_redox_2, PF02852; Pyr_redox_dim	spy:SPy_1150	EOG6QVRCJ
Q99ZP8	Putative thiamine biosynthesis lipoprotein	apbE	SPy_1138	14	12.6	17	21.6	4	4	12.5	120670000	4	4	9.9	134080000	6	6	15.4	144530000	6	6	23.1	122960000	5	5	15.1	137380000	6	6	26.6	138370000	312	34.912	8.63	unreviewed	901254	15675115	Intracellular	No pathway	No CleavageSite	VBIStrPyo79812_0991	SPy_1138	932859	933797	939	-	PF02424; ApbE	spy:SPy_1138, spz:M5005_Spy_0860	EOG6CGCF7
Q99ZC3	Putative glycogen phosphorylase	glgP	SPy_1291	17	9.4	28	16.1667	3	3	5.3	93672000	9	9	15.1	145430000	5	5	7.8	129170000	4	4	5.2	82108000	16	16	28.8	232790000	8	8	14.5	106950000	754	85.679	5.17	unreviewed	901384	15675244	Intracellular	No pathway	No CleavageSite	VBIStrPyo79812_1130	SPy_1291	1066556	1068820	2265	-	PF00343; Phosphorylase	spy:SPy_1291, spz:M5005_Spy_1055	EOG60SCHC
Q99ZA9	Putative extramembranal protein	dltD	SPy_1309	63	42.2333	65	42.5667	20	20	40.4	2108000000	23	23	44	2288100000	20	20	42.3	2008200000	21	21	37.5	2127000000	21	21	46.9	2194000000	23	23	43.3	2142500000	416	48.038	10.04	unreviewed	901398	15675258	N-terminally anchored (No CS)	Sec-(SPI)	No CleavageSite	VBIStrPyo79812_1146	SPy_1309	1086511	1087761	1251	-	PF04914; DltD_C, PF04918; DltD_M, PF04915; DltD_N	spy:SPy_1309	EOG6TXQT2
Q99ZH8	Putative phosphoglucomutase	pgmA	SPy_1224	87	62.8667	104	75.7667	28	28	60.1	2963400000	29	29	61	4502300000	30	30	67.5	4073600000	31	31	69.2	3796400000	38	38	80.8	5406700000	35	35	77.3	3004000000	546	63.293	4.88	unreviewed	901328	15675188	Intracellular	No pathway	No CleavageSite	VBIStrPyo79812_1070	SPy_1224	1008089	1009729	1641	+	PF02878; PGM_PMM_I, PF02879; PGM_PMM_II, PF02880; PGM_PMM_III, PF00408; PGM_PMM_IV	spy:SPy_1224, spz:M5005_Spy_0938	EOG6103ZG
Q99YF8	Transcription termination-antitermination factor	nusA	SPy_1724	81	65.1	84	68.8333	26	26	63.9	7188900000	28	28	66.2	10410000000	27	27	65.2	11189000000	28	28	67	10207000000	28	28	70.4	10536000000	28	28	69.1	8798600000	385	43.72	4.98	unreviewed	901960	15675574	Intracellular	No pathway	No CleavageSite	VBIStrPyo79812_1499	SPy_1724	1428268	1429425	1158	-	PF13184; KH_5, PF08529; NusA_N, PF00575; S1	spy:SPy_1724, spz:M5005_Spy_1412	EOG6NSGHW
Q9A0Z5	Putative nucleotide sugar dehydrogenase	SPy_0542	SPy_0542	41	42.8667	54	54.7	12	12	36.9	383200000	14	14	41.6	340510000	15	15	50.1	336630000	17	17	54	370910000	16	16	47.5	353970000	21	21	62.6	350550000	385	43.391	8.4	unreviewed	900765	15674641	Intracellular	No pathway	No CleavageSite	VBIStrPyo79812_0465	SPy_0542	442624	443781	1158	+	PF00984; UDPG_MGDP_dh, PF03720; UDPG_MGDP_dh_C, PF03721; UDPG_MGDP_dh_N	spy:SPy_0542	EOG61CM1K
Q99XU0	Uncharacterized protein	M5005_Spy1730	SPy_2034	17	53.4	15	48.6333	5	5	52	432090000	7	7	54.1	713430000	5	5	54.1	729190000	4	4	39.8	485850000	5	5	52	697410000	6	6	54.1	702130000	98	11.54	4.45	unreviewed	901687	15675809	Intracellular	No pathway	No CleavageSite	VBIStrPyo79812_1763	SPy_2034	1695893	1696189	297	-	PF14131; DUF4298	spy:SPy_2034, spz:M5005_Spy_1730	EOG65J58C
Q9A0C2	Putative glycerophosphodiester phosphodiesterase	M5005_Spy0647	SPy_0839	17	12.3	26	22.1667	7	7	14.4	155700000	4	4	6.6	108410000	6	6	15.9	152620000	9	9	21.7	138500000	9	9	25	145840000	8	8	19.8	141130000	577	66.705	9.19	unreviewed	901005	15674874	Multi-transmembrane	Sec-(SPI)	No CleavageSite	VBIStrPyo79812_0717	SPy_0839	691351	693084	1734	+	PF03009; GDPD, PF10110; GPDPase_memb	spy:SPy_0839, spz:M5005_Spy_0647	EOG625K0X
P60388	Redox-sensing transcriptional repressor Rex	rex	SPy_1120	40	59.9667	43	60.3	13	13	60.3	3668600000	14	14	60.3	4302300000	13	13	59.3	4501300000	15	15	60.3	3548300000	14	14	60.3	4913900000	14	14	60.3	4336200000	214	23.812	7.25	reviewed	901238	15675100	Intracellular	No pathway	No CleavageSite	VBIStrPyo79812_0974	SPy_1120	917390	918034	645	-	PF02629; CoA_binding, PF06971; Put_DNA-bind_N	spy:SPy_1120, spz:M5005_Spy_0842	EOG6C01BK
Q9A1W3	50S ribosomal protein L24	rplX	SPy_0062	16	47.5	21	48.2	6	6	47.5	902090000	5	5	47.5	796130000	5	5	47.5	658810000	8	8	57.4	799790000	6	6	43.6	722670000	7	7	43.6	921920000	101	10.924	9.91	reviewed	900414	15674298	Intracellular	No pathway	No CleavageSite	VBIStrPyo79812_0055	SPy_0062	69522	69827	306	+	PF00467; KOW	spy:SPy_0062, spz:M5005_Spy_0055	EOG6FFSDM
Q99YD2	3-oxoacyl-[acyl-carrier-protein] synthase 3	fabH	SPy_1754	54	69.9333	56	68.4	18	18	69.1	2070900000	18	18	71.6	3415000000	18	18	69.1	3862100000	19	19	68.8	3308600000	19	19	69.1	3688000000	18	18	67.3	2782900000	324	34.854	6.32	reviewed	901989	15675602	Intracellular	No pathway	No CleavageSite	VBIStrPyo79812_1527	SPy_1754	1453420	1454394	975	-	PF08545; ACP_syn_III, PF08541; ACP_syn_III_C	spy:SPy_1754, spz:M5005_Spy_1494	EOG6J74XN
P66063	50S ribosomal protein L7/L12	rplL	SPy_1073	36	90.9333	35	87.9	11	11	90.1	2498900000	13	13	92.6	3901300000	12	12	90.1	4560500000	12	12	90.1	5024600000	11	11	83.5	2788600000	12	12	90.1	4410400000	121	12.249	4.53	reviewed	901201	15675065	Intracellular	No pathway	No CleavageSite	VBIStrPyo79812_0928	SPy_1073	883129	883494	366	+	PF00542; Ribosomal_L12	spy:SPy_1073, spz:M5005_Spy_0796	EOG6WMJ69
Q99ZB6	Maltodextrose utilization protein MalA	malA	SPy_1298	13	14.6667	16	19.3	4	4	15.9	94000000	6	6	18.5	99434000	3	3	9.6	65092000	6	6	20.7	98449000	4	4	15.1	65582000	6	6	22.1	147920000	271	30.92	9.42	reviewed	901391	15675251	Multi-transmembrane	Sec-(SPI)	No CleavageSite	VBIStrPyo79812_1138	SPy_1298	1076517	1077332	816	-		spy:SPy_1298, spz:M5005_Spy_1062	EOG6WDSM1
Q9A1M4	Uncharacterized protein	SPy_0189	SPy_0189	31	28	42	35.4667	11	11	27.7	1156900000	8	8	21.4	953480000	12	12	34.9	906310000	13	13	32.7	1100900000	15	15	39	995200000	14	14	34.7	1007900000	444	52.644	8.94	unreviewed	900512	15674394	Intracellular	No pathway	No CleavageSite	VBIStrPyo79812_0167	SPy_0189	176004	177338	1335	+	PF11922; DUF3440, PF01507; PAPS_reduct	spy:SPy_0189	EOG6V7BHS
Q99Z77	S-adenosylmethionine synthase	metK	SPy_1359	50	42.2	47	48.3333	15	15	37.9	2014200000	18	18	48	2440200000	17	17	40.7	2783800000	17	17	53	2483700000	15	15	47	2430200000	15	15	45	2556300000	398	43.153	4.96	reviewed	901434	15675292	Intracellular	No pathway	No CleavageSite	VBIStrPyo79812_1186	SPy_1359	1125330	1126526	1197	-	PF02773; S-AdoMet_synt_C, PF02772; S-AdoMet_synt_M, PF00438; S-AdoMet_synt_N	spy:SPy_1359, spz:M5005_Spy_1108	EOG68WR6M
P66677	Ribonuclease HIII	rnhC	SPy_1841	25	34.5667	27	38.1	8	8	32.7	269210000	9	9	38.3	256250000	8	8	32.7	239970000	8	8	33	253010000	11	11	44	273070000	8	8	37.3	269880000	300	32.635	9.42	reviewed	902058	15675667	Intracellular	No pathway	No CleavageSite	VBIStrPyo79812_1599	SPy_1841	1526806	1527708	903	+	PF11858; DUF3378, PF01351; RNase_HII	spy:SPy_1841, spz:M5005_Spy_1564	EOG6W723H
Q99ZN0	Uncharacterized protein			9	10.4667	10	12.9	3	3	10.9	76661000	3	3	9.6	49813000	3	3	10.9	44054000	4	4	15.2	52589000	3	3	11.6	83376000	3	3	11.9	53013000		33.678	9.07
Q99Y64	Putative esterase	M5005_Spy1570	SPy_1850	17	21.4333	27	33.5333	3	3	14.6	155060000	6	6	22.8	101990000	8	8	26.9	122000000	7	7	25.9	122450000	9	9	31.3	137180000	11	11	43.4	139770000	316	35.866	6.76	unreviewed	902064	15675673	Intracellular	No pathway	No CleavageSite	VBIStrPyo79812_1605	SPy_1850	1535297	1536247	951	-	PF00144; Beta-lactamase	spy:SPy_1850, spz:M5005_Spy_1570	EOG6CZQN4
Q9A1M9	Putative glycine-betaine binding permease protein	opuABC	SPy_0184	23	13.8667	35	22.4333	10	10	18.1	651700000	7	7	12	839770000	6	6	11.5	626070000	11	11	22.8	749510000	12	12	21.7	647660000	12	12	22.8	879510000	575	63.145	9.26	unreviewed	900507	15674389	Multi-transmembrane	Sec-(SPI)	No CleavageSite	VBIStrPyo79812_0162	SPy_0184	169666	171393	1728	+	PF00528; BPD_transp_1, PF04069; OpuAC	spy:SPy_0184	EOG6H4KBG
Q99YA9	Putative ABC transporter (ATP-binding protein)	SPy_1787	SPy_1787	14	10.7667	26	23.4	5	5	10.1	104830000	4	4	9.5	112920000	5	5	12.7	96034000	9	9	23.9	101650000	8	8	22.2	111110000	9	9	24.1	116020000	464	51.276	6.61	unreviewed	902017	15675626	Intracellular	No pathway	No CleavageSite	VBIStrPyo79812_1556	SPy_1787	1479151	1480545	1395	-	PF00005; ABC_tran	spy:SPy_1787	EOG6T7N3V
P0C0E1	Trigger factor	tig	SPy_1896	90	61.7333	94	66.9667	27	27	52	18754000000	31	31	63.9	21565000000	32	32	69.3	24767000000	31	31	66.7	26975000000	34	34	74.7	22107000000	29	29	59.5	20782000000	427	47.09	4.51	reviewed	902100	15675709	Intracellular	No pathway	No CleavageSite	VBIStrPyo79812_1644	SPy_1896	1571998	1573281	1284	-	PF00254; FKBP_C, PF05698; Trigger_C, PF05697; Trigger_N	spy:SPy_1896, spz:M5005_Spy_1612	EOG63VBX3
P66634	30S ribosomal protein S8	rpsH	SPy_0065	55	81.3	56	74	15	15	72.7	13367000000	23	23	93.2	22877000000	17	17	78	20279000000	17	17	75.8	19668000000	22	22	85.6	20861000000	17	17	60.6	18715000000	132	14.793	9.61	reviewed	900417	15674301	Intracellular	No pathway	No CleavageSite	VBIStrPyo79812_0058	SPy_0065	70745	71143	399	+	PF00410; Ribosomal_S8	spy:SPy_0065, spz:M5005_Spy_0058	EOG6Z0QH1
Q99YR3	3-dehydroquinate synthase	aroB	SPy_1577	35	32.2333	41	41.5667	11	11	34.5	739210000	12	12	31.1	722530000	12	12	31.1	868360000	13	13	34.5	755390000	16	16	52.7	975140000	12	12	37.5	774540000	357	40.334	6.27	reviewed	901826	15675468	Intracellular	No pathway	No CleavageSite	VBIStrPyo79812_1378	SPy_1577	1299152	1300225	1074	+		spy:SPy_1577, spz:M5005_Spy_1298	EOG6SJJGD
Q99Y42	Uncharacterized protein	M5005_Spy1595	SPy_1876	86	71.5667	89	69.1	27	27	71.8	6561600000	30	30	72.9	11525000000	29	29	70	11165000000	29	29	67	8898000000	31	31	69.1	10596000000	29	29	71.2	11060000000	560	61.059	6.05	unreviewed	902086	15675695	Intracellular	No pathway	No CleavageSite	VBIStrPyo79812_1629	SPy_1876	1556128	1557810	1683	+	PF00753; Lactamase_B, PF07521; RMMBL	spy:SPy_1876, spz:M5005_Spy_1595	EOG6P5ZDC
Q9A1G9	Uncharacterized protein	SPy_0278	SPy_0278	19	11.4	32	20.2	5	5	8.7	739570000	7	7	12.8	346720000	7	7	12.7	285220000	14	14	26.9	492920000	8	8	13	430580000	10	10	20.7	539350000	632	71.036	9.01	unreviewed	900576	15674456	Multi-transmembrane	Sec-(SPI)	No CleavageSite	VBIStrPyo79812_0245	SPy_0278	243573	245471	1899	+	PF09972; DUF2207	spy:SPy_0278	EOG6T1WQ1
Q99XV0	M protein type 1	emm1	SPy_2018	86	50.9667	99	50.9333	29	29	50	16485000000	29	29	55	12447000000	28	28	47.9	11642000000	34	34	46.3	15238000000	35	35	54.8	16304000000	30	30	51.7	11882000000	484	54.189	6.77	unreviewed	901677	15675799	LPxTG Cell-wall anchored	Sec-(SPI)	found LPxTG motif :LPSTG	VBIStrPyo79812_1752	SPy_2018	1683787	1685241	1455	-	PF00746; Gram_pos_anchor, PF04650; YSIRK_signal	spy:SPy_2018	EOG6SJJMS
P67374	DegV domain-containing protein SPy_1936/M5005_Spy1650	SPy_1936	SPy_1936	36	40.1	34	40.1	9	9	40.9	1793400000	13	13	39.2	2196000000	14	14	40.2	2719400000	10	10	39.2	2416000000	12	12	41.6	2754700000	12	12	39.5	2149800000	286	31.36	5.3	reviewed	901616	15675739	Intracellular	No pathway	No CleavageSite	VBIStrPyo79812_1683	SPy_1936	1611111	1611971	861	-	PF02645; DegV	spy:SPy_1936, spz:M5005_Spy_1650	EOG690MHK
Q99YJ7	Glutamate 5-kinase	proB	SPy_1672	20	27.4667	22	29.0667	5	5	23.4	133570000	8	8	31.5	212330000	7	7	27.5	179900000	5	5	23.4	149520000	9	9	31.9	195440000	8	8	31.9	221160000	273	29.737	5.49	reviewed	901919	15675535	Intracellular	No pathway	No CleavageSite	VBIStrPyo79812_1455	SPy_1672	1386225	1387046	822	-	PF00696; AA_kinase	spy:SPy_1672, spz:M5005_Spy_1371	EOG6PGK7G
Q99ZW4	Uncharacterized protein	SPy_1043	SPy_1043	14	23.2333	14	22.1667	5	5	26	320590000	5	5	24	244040000	4	4	19.7	315170000	4	4	17.7	300070000	6	6	29.1	313080000	4	4	19.7	335310000	254	27.778	4.96	unreviewed	901174	15675039	Intracellular	No pathway	No CleavageSite	VBIStrPyo79812_0900	SPy_1043	852881	853645	765	+	PF13344; Hydrolase_6	spy:SPy_1043	EOG615VGZ
Q9A0A6	DegV domain-containing protein SPy_0865/M5005_Spy0672	SPy_0865	SPy_0865	25	33.2	31	47.5333	5	5	23.4	939850000	11	11	42.2	1089000000	9	9	34	1773600000	11	11	51.8	1509300000	10	10	44	1440500000	10	10	46.8	1263700000	282	31.318	5.2	reviewed	901026	15674893	Intracellular	No pathway	No CleavageSite	VBIStrPyo79812_0742	SPy_0865	713049	713897	849	+	PF02645; DegV	spy:SPy_0865, spz:M5005_Spy_0672	EOG690MHK
Q99ZM6	Ribonuclease HII	rnhB	SPy_1162	9	9.9	11	13.3	2	2	6.5	97137000	3	3	9.5	70115000	4	4	13.7	71424000	4	4	14.1	115210000	4	4	14.4	62079000	3	3	11.4	90969000	263	28.744	8.07	reviewed	901277	15675138	Intracellular	No pathway	No CleavageSite	VBIStrPyo79812_1014	SPy_1162	954926	955717	792	+	PF01351; RNase_HII	spy:SPy_1162, spz:M5005_Spy_0883	EOG6BKJC8
Q9A1H4	Putative purine operon repressor	purR	SPy_0268	46	63.5667	46	62.0333	16	16	67.7	3547300000	15	15	62.4	4895300000	15	15	60.6	6686200000	13	13	53.8	5039200000	19	19	68.5	5225100000	14	14	63.8	5988600000	271	30.706	8	unreviewed	900568	15674448	Intracellular	No pathway	No CleavageSite	VBIStrPyo79812_0236	SPy_0268	232248	233063	816	+	PF00156; Pribosyltran, PF09182; PuR_N	spy:SPy_0268, spz:M5005_Spy_0228	EOG65BDP5
Q99ZU0	tRNA modification GTPase MnmE	mnmE	SPy_1071	30	30.2667	35	37.1	7	7	24	417740000	13	13	37.8	516740000	10	10	29	544160000	10	10	33.6	525590000	13	13	40.6	677590000	12	12	37.1	458840000	458	50.478	4.79	reviewed	901199	15675063	Intracellular	No pathway	No CleavageSite	VBIStrPyo79812_0926	SPy_1071	880855	882231	1377	-	PF12631; GTPase_Cys_C, PF01926; MMR_HSR1, PF10396; TrmE_N	spy:SPy_1071, spz:M5005_Spy_0794	EOG6DC6K1
Q99YP3	Uncharacterized RNA methyltransferase SPy_1606/M5005_Spy1319	SPy_1606	SPy_1606	15	15.8	28	29.8	6	6	18.8	130710000	2	2	9.1	97537000	7	7	19.5	206920000	8	8	26.6	136980000	9	9	26.4	182200000	11	11	36.4	165580000	451	50.684	9.26	reviewed	901855	15675488	Intracellular	No pathway	No CleavageSite	VBIStrPyo79812_1400	SPy_1606	1326518	1327873	1356	-	PF01938; TRAM, PF05958; tRNA_U5-meth_tr	spy:SPy_1606, spz:M5005_Spy_1319	EOG6V4GKM
Q99ZD4	Uncharacterized protein	M5005_Spy0985	SPy_1277	8	23.4	13	29.1	2	2	19.8	152970000	2	2	17.1	140150000	4	4	33.3	232690000	5	5	33.3	265590000	4	4	27	190870000	4	4	27	164080000	111	12.269	4.97	unreviewed	901372	15675232	Intracellular	No pathway	No CleavageSite	VBIStrPyo79812_1117	SPy_1277	1053083	1053418	336	-	PF03831; PhnA, PF08274; PhnA_Zn_Ribbon	spy:SPy_1277, spz:M5005_Spy_0985	EOG6J752H
Q9A0E2	Putative glutathione reductase (GR)	gor	SPy_0813	27	22.5333	23	20.1333	9	9	24	103900000	6	6	14.7	91845000	12	12	28.9	132620000	6	6	18	103770000	8	8	18	123820000	9	9	24.4	134680000	450	48.885	6.14	unreviewed	900985	15674854	Intracellular	No pathway	No CleavageSite	VBIStrPyo79812_0696	SPy_0813	669065	670417	1353	+	PF00070; Pyr_redox, PF07992; Pyr_redox_2, PF02852; Pyr_redox_dim	spy:SPy_0813, spz:M5005_Spy_0627	EOG6QCD6D
Q99YD6	Putative beta-ketoacyl-ACP reductase	fabG	SPy_1749	40	64.3333	42	72.9333	13	13	63.9	19778000000	14	14	65.2	27451000000	13	13	63.9	31239000000	13	13	63.9	26918000000	16	16	91	34015000000	13	13	63.9	26490000000	244	25.985	5.43	unreviewed	901984	15675598	Intracellular	No pathway	No CleavageSite	VBIStrPyo79812_1523	SPy_1749	1450275	1451009	735	-	PF00106; adh_short	spy:SPy_1749	EOG6N3CR8
Q9A059	tRNA dimethylallyltransferase	miaA	SPy_0921	20	35.1333	24	39.3667	6	6	28.4	262840000	7	7	41.5	284870000	7	7	35.5	329750000	8	8	35.8	337970000	9	9	49.2	312010000	7	7	33.1	321240000	299	33.988	5.58	reviewed	901074	15674941	Intracellular	No pathway	No CleavageSite	VBIStrPyo79812_0792	SPy_0921	764223	765122	900	+	PF01715; IPPT	spy:SPy_0921, spz:M5005_Spy_0722	EOG661HB3
Q9A0B5	Ferredoxin--NADP reductase	SPy_0850	SPy_0850	27	36.8667	35	43.1333	8	8	30.6	785400000	9	9	41.5	922920000	10	10	38.5	1002400000	11	11	40.6	917960000	12	12	45.8	1135600000	12	12	43	982490000	330	36.096	5.44	reviewed	901014	15674883	Intracellular	No pathway	No CleavageSite	VBIStrPyo79812_0727	SPy_0850	701256	702248	993	+	PF00070; Pyr_redox, PF07992; Pyr_redox_2	spy:SPy_0850, spz:M5005_Spy_0657	EOG661H9M
Q99Y46	tRNA N6-adenosine threonylcarbamoyltransferase	tsaD	SPy_1872	32	42	30	38.8	11	11	47.1	643060000	12	12	42.4	611310000	9	9	36.5	793130000	9	9	36.8	715720000	10	10	36.3	957800000	11	11	43.3	689090000	342	36.908	6.04	reviewed	902082	15675691	Intracellular	No pathway	No CleavageSite	VBIStrPyo79812_1625	SPy_1872	1553468	1554496	1029	-	PF00814; Peptidase_M22	spy:SPy_1872, spz:M5005_Spy_1591	EOG6K402S
Q99YU0	Aspartate--ammonia ligase	asnA	SPy_1539	16	17.3	21	24.1333	6	6	17.3	63893000	3	3	9.1	96951000	7	7	25.5	134840000	7	7	22.7	108590000	7	7	23.6	121600000	7	7	26.1	104040000	330	37.362	5.24	reviewed	901583	15675438	Intracellular	No pathway	No CleavageSite	VBIStrPyo79812_1346	SPy_1539	1266574	1267566	993	-	PF03590; AsnA	spy:SPy_1539, spz:M5005_Spy_1269	EOG64V2FB
Q99XZ0	30S ribosomal protein S15	rpsO	SPy_1955	42	78.7	41	80.9333	15	15	78.7	11566000000	14	14	78.7	23873000000	13	13	78.7	21813000000	13	13	78.7	17112000000	16	16	85.4	24278000000	12	12	78.7	21634000000	89	10.497	10.27	reviewed	901630	15675753	Intracellular	No pathway	No CleavageSite	VBIStrPyo79812_1702	SPy_1955	1625445	1625714	270	-	PF00312; Ribosomal_S15	spy:SPy_1955, spz:M5005_Spy_1666	EOG6B368J
Q99Y82	Uncharacterized protein	M5005_Spy1552	SPy_1828	28	35.9667	27	35.9667	10	10	37.2	1714200000	10	10	37.2	1334900000	8	8	33.5	1359000000	9	9	37.2	1960800000	8	8	33.5	1205600000	10	10	37.2	1986400000	218	24.157	9.2	unreviewed	902046	15675655	Multi-transmembrane	Sec-(SPI)	No CleavageSite	VBIStrPyo79812_1587	SPy_1828	1517907	1518563	657	+	PF06570; DUF1129	spy:SPy_1828, spz:M5005_Spy_1552	EOG6C5RSD
P0C0F3	DNA polymerase III subunit alpha	dnaE	SPy_1284	87	31.1333	114	42.5667	18	18	19.3	760310000	31	31	34.4	1417700000	38	38	39.7	1441900000	37	37	40.7	1237800000	38	38	42.3	1509900000	39	39	44.7	1307400000	1036	119.096	6.64	reviewed	901377	15675237	Intracellular	No pathway	No CleavageSite	VBIStrPyo79812_1122	SPy_1284	1059037	1062147	3111	-	PF07733; DNA_pol3_alpha, PF02811; PHP, PF01336; tRNA_anti-codon	spy:SPy_1284, spz:M5005_Spy_0990	EOG6CZQGR
Q99XX2	Putative NrdI-like protein	SPy_1984	SPy_1984	15	37.2667	18	44.3667	5	5	35.6	218980000	5	5	38.1	345700000	5	5	38.1	270210000	5	5	38.1	272320000	7	7	50	392940000	6	6	45	281600000	160	17.726	6.38	reviewed	901652	15675774	Intracellular	No pathway	No CleavageSite	VBIStrPyo79812_1724	SPy_1984	1653018	1653500	483	+	PF07972; Flavodoxin_NdrI	spy:SPy_1984, spz:M5005_Spy_1690	EOG63JRFJ
Q99YU5	Probable dual-specificity RNA methyltransferase RlmN	rlmN	SPy_1533	62	53.3	74	60.1667	24	24	60.4	1965700000	19	19	46	1693000000	19	19	53.5	2061600000	23	23	57.7	2125000000	26	26	63.2	2404000000	25	25	59.6	2038900000	359	41.027	8.63	reviewed	901577	15675432	Intracellular	No pathway	No CleavageSite	VBIStrPyo79812_1339	SPy_1533	1260865	1261944	1080	-	PF04055; Radical_SAM	spy:SPy_1533, spz:M5005_Spy_1261	EOG6DJZ2N
Q99XG9	Putative serine protease	htrA	SPy_2216	39	46.8333	44	48.3	12	12	45	12920000000	14	14	48.6	10741000000	13	13	46.9	8211000000	13	13	46.9	13020000000	17	17	51.1	10354000000	14	14	46.9	13781000000	407	42.734	7.52	unreviewed	901994	15675945	N-terminally anchored (No CS)	Sec-(SPI)	No CleavageSite	VBIStrPyo79812_1921	SPy_2216	1850352	1851575	1224	+	PF13180; PDZ_2	spy:SPy_2216, spz:M5005_Spy_1865	EOG6ZPT18
Q99ZF1	Uncharacterized protein	SPy_1255	SPy_1255	4	1.16667	11	4.13333	1	1	0.8	0	2	2	1.9	114190000	1	1	0.8	0	4	4	4.8	43158000	2	2	1.9	43569000	5	5	5.7	39278000	878	97.43	9.44	unreviewed	901355	15675215	Multi-transmembrane	Sec-(SPI)	No CleavageSite	VBIStrPyo79812_1098	SPy_1255	1036099	1038735	2637	-	PF02687; FtsX, PF12704; MacB_PCD	spy:SPy_1255	EOG6T7N55
Q99YJ5	Putative ABC transporter (ATP-binding protein)	M5005_Spy1373	SPy_1674	24	43.7	34	53.9667	7	7	36.9	2967500000	8	8	47.1	3753100000	9	9	47.1	3465300000	9	9	49.6	4177300000	15	15	62.7	4032200000	10	10	49.6	3569200000	244	27.197	4.97	unreviewed	901921	15675537	Intracellular	No pathway	No CleavageSite	VBIStrPyo79812_1457	SPy_1674	1388744	1389478	735	-	PF00005; ABC_tran	spy:SPy_1674, spz:M5005_Spy_1373	EOG65J54C
Q9A057	Uncharacterized protein	M5005_Spy0724	SPy_0923	11	22.1	9	19.5667	4	4	23.7	112260000	3	3	19.4	79325000	4	4	23.2	111650000	3	3	19.4	119610000	3	3	19.4	121680000	3	3	19.9	110440000	211	24.372	4.78	unreviewed	901076	15674943	Intracellular	No pathway	No CleavageSite	VBIStrPyo79812_0794	SPy_0923	766426	767061	636	+		spy:SPy_0923, spz:M5005_Spy_0724	EOG69D3HF
Q99XW8	Ribosomal protein L11 methyltransferase	prmA	SPy_1988	15	23.1333	25	42.5	4	4	18.6	279990000	6	6	26.5	478140000	5	5	24.3	490390000	7	7	35.3	444370000	9	9	46.1	533510000	9	9	46.1	461870000	317	34.282	4.44	reviewed	901656	15675778	Intracellular	No pathway	No CleavageSite	VBIStrPyo79812_1728	SPy_1988	1658088	1659041	954	-	PF06325; PrmA	spy:SPy_1988, spz:M5005_Spy_1695	EOG6N684G
Q99Y44	Putative glycoprotein endopeptidase	SPy_1874	SPy_1874	15	22	14	19.4	5	5	23.3	994400000	6	6	23.3	1215500000	4	4	19.4	1186800000	6	6	23.3	1195100000	4	4	15.5	1432400000	4	4	19.4	1310800000	232	25.569	5.96	unreviewed	902084	15675693	Intracellular	No pathway	No CleavageSite	VBIStrPyo79812_1627	SPy_1874	1554913	1555611	699	-	PF00814; Peptidase_M22	spy:SPy_1874	EOG6D8B8B
Q99YT9	Putative carbamate kinase	arcC	SPy_1541	10	18.1667	19	31.5333	3	3	16.5	173800000	4	4	21.5	232420000	3	3	16.5	112780000	5	5	24.7	220000000	6	6	27.8	173890000	8	8	42.1	247150000	316	33.197	4.82	unreviewed	901605	15675439	N-terminally anchored (with CS)	Sec-(SPI)	ASAKAQQE	VBIStrPyo79812_1347	SPy_1541	1267879	1268829	951	-	PF00696; AA_kinase	spy:SPy_1541, spz:M5005_Spy_1270	EOG65QWKX
Q99XU4	Putative ABC transporter (ATP-binding protein)	M5005_Spy1726	SPy_2029	19	17.6	31	28.8	8	8	22	321670000	6	6	16.5	227950000	5	5	14.3	145680000	14	13	34.1	362140000	6	6	17.5	206290000	11	10	34.8	247170000	405	44.666	9.04	unreviewed	901683	15675805	Multi-transmembrane	Sec-(SPI)	No CleavageSite	VBIStrPyo79812_1759	SPy_2029	1691880	1693097	1218	-	PF02687; FtsX, PF12704; MacB_PCD	spy:SPy_2029, spz:M5005_Spy_1726	EOG6T7N3V
Q9A1D6	Putative cytoplasmic membrane protein	lemA	SPy_0330	42	73.5	41	71.1667	14	14	73.5	17454000000	14	14	73.5	13327000000	14	14	73.5	10357000000	14	14	73.5	19657000000	13	13	66.5	13082000000	14	14	73.5	15411000000	185	21.092	6.19	unreviewed	900613	15674491	N-terminally anchored (No CS)	Sec-(SPI)	No CleavageSite	VBIStrPyo79812_0286	SPy_0330	289301	289858	558	+	PF04011; LemA	spy:SPy_0330, spz:M5005_Spy_0279	EOG6MM1RR
Q99ZC2	Putative 4-alpha-glucanotransferase	malM	SPy_1292	29	21.8333	44	39.8667	10	10	23.1	252150000	9	9	20.5	298660000	10	10	21.9	294760000	11	11	33.4	276090000	17	17	43.1	518720000	16	16	43.1	272810000	497	56.883	4.97	unreviewed	901385	15675245	Intracellular	No pathway	No CleavageSite	VBIStrPyo79812_1131	SPy_1292	1068855	1070348	1494	-	PF02446; Glyco_hydro_77	spy:SPy_1292, spz:M5005_Spy_1056	EOG6SR926
Q99YY1	Uncharacterized protein	SPy_1492	SPy_1492	20	23.8667	24	30.8667	7	7	23.4	284930000	6	6	23.4	399600000	7	7	24.8	268000000	8	8	31.8	335810000	8	8	31.8	359820000	8	8	29	439730000	280	32.726	9.25	unreviewed	901541	15675396	N-terminally anchored (No CS)	Sec-(SPI)	No CleavageSite	VBIStrPyo79812_1302	SPy_1492	1223576	1224418	843	-		spy:SPy_1492	EOG6J74Z6
Q99XZ9	Cysteine--tRNA ligase	cysS	SPy_1941	47	41.9	50	44.7667	17	17	49.2	1311500000	15	15	38.9	1335200000	15	15	37.6	1805900000	15	15	37.6	1559800000	17	17	47.7	1986800000	18	18	49	1728500000	447	50.459	5.06	reviewed	901621	15675744	Intracellular	No pathway	No CleavageSite	VBIStrPyo79812_1688	SPy_1941	1614782	1616125	1344	-	PF09190; DALR_2, PF01406; tRNA-synt_1e	spy:SPy_1941, spz:M5005_Spy_1655	EOG6RVFXC
Q99YI0	Putative N-acetylglucosamine-6-phosphate deacetylase	nagA	SPy_1694	32	31.3667	41	41.6333	10	10	29.1	822700000	11	11	32.5	672300000	11	11	32.5	688760000	15	15	46.9	1042100000	13	13	39	916480000	13	13	39	684370000	382	40.902	5.5	unreviewed	901937	15675552	Intracellular	No pathway	No CleavageSite	VBIStrPyo79812_1473	SPy_1694	1406592	1407740	1149	-	PF01979; Amidohydro_1	spy:SPy_1694, spz:M5005_Spy_1388	EOG6W45T4
Q99ZU2	Putative NADH dehydrogenase	M5005_Spy0792	SPy_1069	30	58	28	60.3333	8	8	50	2770500000	11	11	62	4660200000	11	11	62	4174400000	9	9	58.5	3694000000	9	9	60.5	4890200000	10	10	62	5195200000	200	22.578	5.49	unreviewed	901197	15675061	Intracellular	No pathway	No CleavageSite	VBIStrPyo79812_0924	SPy_1069	878651	879253	603	+	PF00881; Nitroreductase	spy:SPy_1069, spz:M5005_Spy_0792	EOG65QWJJ
Q9A0S5	Putative peptide chain release factor 2	prfB	SPy_0643	35	39	47	49.3667	10	10	39.2	1433100000	13	13	40.1	1686500000	12	12	37.7	1812900000	17	17	52.2	2511100000	15	15	47.8	1703700000	15	15	48.1	1920500000	337	38.356	4.74	unreviewed	900839	15674713	Intracellular	No pathway	No CleavageSite	VBIStrPyo79812_0545	SPy_0643	516178	517191	1014	+	PF03462; PCRF, PF00472; RF-1	spy:SPy_0643, spz:M5005_Spy_0530	EOG6TN48J
Q99YE6	Mannose-specific phosphotransferase system component IIAB	manL	SPy_1738	64	68.8	74	69.3	22	22	69.7	32550000000	21	21	67.3	47219000000	21	21	69.4	44641000000	24	24	69.7	65277000000	25	25	68.5	44629000000	25	25	69.7	47234000000	330	35.545	5.35	unreviewed	901973	15675587	Intracellular	No pathway	No CleavageSite	VBIStrPyo79812_1512	SPy_1738	1439887	1440879	993	+	PF03610; EIIA-man, PF03830; PTSIIB_sorb	spy:SPy_1738	EOG6FJNGT
Q99ZA3	Putative ABC transporter (ATP-binding protein)	glnQ.2	SPy_1316	42	58.8	46	60.8667	13	13	58.1	15680000000	15	15	60.2	20610000000	14	14	58.1	15393000000	15	15	60.2	19783000000	16	16	62.2	25156000000	15	15	60.2	17393000000	246	27.145	5.17	unreviewed	901404	15675264	Intracellular	No pathway	No CleavageSite	VBIStrPyo79812_1153	SPy_1316	1095579	1096319	741	+	PF00005; ABC_tran	spy:SPy_1316, spz:M5005_Spy_1077	EOG6T7N3V
Q99ZK4	Uncharacterized protein	M5005_Spy0911	SPy_1193	21	47.5333	26	61.8667	8	8	49.4	733820000	7	7	48.8	699240000	6	6	44.4	426700000	6	6	44.4	735960000	10	10	70.6	770360000	10	10	70.6	735580000	160	18.497	9.76	unreviewed	901302	15675162	Intracellular	No pathway	No CleavageSite	VBIStrPyo79812_1043	SPy_1193	979550	980032	483	-		spy:SPy_1193, spz:M5005_Spy_0911	EOG6XWV86
Q99Y35	Putative alkaline-shock protein	asp	SPy_1886	9	37.7	11	40.2333	3	3	23.1	789850000	4	4	66.9	1050900000	2	2	23.1	1032500000	3	3	23.1	854180000	4	4	48.8	1521000000	4	4	48.8	1191800000	121	13.055	5.52	unreviewed	902094	15675703	Intracellular	No pathway	No CleavageSite	VBIStrPyo79812_1637	SPy_1886	1565937	1566302	366	-	PF03780; Asp23	spy:SPy_1886, spz:M5005_Spy_1603	EOG6GFGP8
P65938	Uridylate kinase	pyrH	SPy_0462	32	42.7333	36	55.3667	12	12	48.8	1375900000	10	10	39.7	1275600000	10	10	39.7	1545900000	12	12	50.8	1655100000	12	12	64.5	1792400000	12	12	50.8	1657900000	242	25.879	5.33	reviewed	900704	15674581	Intracellular	No pathway	No CleavageSite	VBIStrPyo79812_0390	SPy_0462	379839	380567	729	+	PF00696; AA_kinase	spy:SPy_0462, spz:M5005_Spy_0377, spz:M5005_Spy_0378, spz:M5005_Spy_0379	EOG6M0T8S
Q99ZY2	Uncharacterized protein	M5005_Spy0747	SPy_1020	98	55.8	122	62.2667	32	32	56.2	6566400000	32	32	55.9	12023000000	34	34	55.3	12076000000	37	37	61.5	10751000000	46	46	64.2	13029000000	39	39	61.1	12898000000	553	61.155	5.81	unreviewed	901156	15675021	Intracellular	No pathway	No CleavageSite	VBIStrPyo79812_0880	SPy_1020	829392	831053	1662	+	PF00753; Lactamase_B, PF07521; RMMBL	spy:SPy_1020, spz:M5005_Spy_0747	EOG6P5ZDC
Q9A1E9	Uncharacterized protein	SPy_0312	SPy_0312	12	16.8667	19	26.5	2	2	9.9	184010000	5	5	17.1	379940000	5	5	23.6	505820000	6	6	23.6	463800000	6	6	32.3	409760000	7	7	23.6	442600000	247	30.551	4.77	unreviewed	900600	15674478	Intracellular	No pathway	No CleavageSite	VBIStrPyo79812_0273	SPy_0312	275838	276581	744	+		spy:SPy_0312	EOG69WFPC
Q99XV6	ATPase protein	dppE	SPy_2004	37	62.8333	39	58	13	13	65.4	1263300000	11	11	59.6	1357900000	13	13	63.5	1173700000	14	14	63.9	1729300000	15	15	60.1	1501600000	10	10	50	1442300000	208	23.879	7.11	unreviewed	901669	15675791	Intracellular	No pathway	No CleavageSite	VBIStrPyo79812_1742	SPy_2004	1670951	1671577	627	+	PF00005; ABC_tran	spy:SPy_2004, spz:M5005_Spy_1708	EOG6VXF80
Q9A0K8	Uncharacterized protein	M5005_Spy0555	SPy_0729	22	50.2	20	50.4333	8	8	43.4	355440000	6	6	43.4	488630000	8	8	63.8	377500000	6	6	48	404260000	7	7	55.3	674900000	7	7	48	449830000	152	17.834	9.7	unreviewed	900914	15674784	Intracellular	No pathway	No CleavageSite	VBIStrPyo79812_0621	SPy_0729	585856	586314	459	-	PF07997; DUF1694	spy:SPy_0729, spz:M5005_Spy_0555	EOG6TBHNH
Q99YT4	Uncharacterized protein	SPy_1551	SPy_1551	25	47.4667	24	40.0667	7	7	39.9	284470000	10	10	58	344240000	8	8	44.5	495740000	9	9	47.9	381910000	8	8	37.8	614490000	7	7	34.5	440140000	238	26.551	5.01	unreviewed	901748	15675447	Intracellular	No pathway	No CleavageSite	VBIStrPyo79812_1355	SPy_1551	1276411	1277127	717	-	PF03483; B3_4	spy:SPy_1551	EOG6B09XJ
Q99Y29	Putative phosphomethylpyrimidine kinase	thiD	SPy_1900	23	33.7667	30	41.3333	6	6	26.4	279180000	8	8	34.3	297770000	9	9	40.6	328210000	10	10	47.2	405950000	11	11	43.3	361210000	9	9	33.5	360080000	254	28.03	7.03	unreviewed	901586	15675713	Intracellular	No pathway	No CleavageSite	VBIStrPyo79812_1648	SPy_1900	1575546	1576310	765	-	PF08543; Phos_pyr_kin	spy:SPy_1900, spz:M5005_Spy_1616	EOG6XWV53
Q99YN0	Uncharacterized protein	M5005_Spy1335	SPy_1625	85	51.7	93	54	30	30	55.1	8569500000	30	30	52.8	8743200000	25	25	47.2	6284300000	32	32	57	9611900000	31	31	52.2	9796100000	30	30	52.8	9910100000	632	68.817	7.69	unreviewed	901877	15675501	Intracellular /TMH start AFTER 60	Possibly Sec-	No CleavageSite	VBIStrPyo79812_1417	SPy_1625	1345699	1347597	1899	-	PF03793; PASTA, PF00069; Pkinase	spy:SPy_1625, spz:M5005_Spy_1335	EOG6B35XT
Q99YH5	Uncharacterized protein	M5005_Spy1393	SPy_1700	22	40.0333	23	36.2333	7	7	33.2	276980000	7	7	41.6	583890000	8	8	45.3	587590000	7	7	34.3	536160000	8	8	37.2	642210000	8	8	37.2	604390000	274	30.092	4.45	unreviewed	901942	15675557	Intracellular	No pathway	No CleavageSite	VBIStrPyo79812_1479	SPy_1700	1412270	1413094	825	-	PF08282; Hydrolase_3	spy:SPy_1700, spz:M5005_Spy_1393	EOG6K13W0
Q9A0V5	Putative phosphoglycerate mutase	M5005_Spy0497	SPy_0598	26	58.6333	36	81.6	10	10	71.5	527860000	8	8	48.8	524870000	8	8	55.6	578160000	12	12	81.6	801410000	12	12	81.6	747020000	12	12	81.6	558320000	207	23.409	6.29	unreviewed	900807	15674681	Intracellular	No pathway	No CleavageSite	VBIStrPyo79812_0512	SPy_0598	480718	481341	624	-	PF00300; His_Phos_1	spy:SPy_0598, spz:M5005_Spy_0497	EOG6WDSMJ
Q99XV7	ATPase protein	dppD	SPy_2003	39	56.9333	45	69.2667	12	12	53.6	778350000	14	14	61.4	1025700000	13	13	55.8	985730000	15	15	67	1196000000	14	14	68.9	1161700000	16	16	71.9	1143900000	267	29.392	8.87	unreviewed	901668	15675790	Intracellular	No pathway	No CleavageSite	VBIStrPyo79812_1741	SPy_2003	1670164	1670967	804	+	PF00005; ABC_tran	spy:SPy_2003, spz:M5005_Spy_1707	EOG6T7N3V
Q9A1D4	Uncharacterized protein	SPy_0334	SPy_0334	27	53.3667	29	45.1667	9	9	58.4	763690000	8	8	43.3	906540000	10	10	58.4	1809500000	10	10	46.1	1919300000	10	10	46.1	1602100000	9	9	43.3	1264300000	177	20.295	4.58	unreviewed	900615	15674493	Intracellular	No pathway	No CleavageSite	VBIStrPyo79812_0288	SPy_0334	291035	291568	534	+	PF02620; DUF177	spy:SPy_0334	EOG6HXJ9M
Q9A167	Uncharacterized protein			6	41	5	36.3	2	2	41	32038000	2	2	41	0	2	2	41	77552000	1	1	26.9	81692000	2	2	41	69335000	2	2	41	38726000		8.703	4.56
Q99YM7	Methionyl-tRNA formyltransferase	fmt	SPy_1628	30	44.3667	32	58.3	8	8	36.3	961180000	12	12	54	1293500000	10	10	42.8	1060700000	12	12	64.6	1145700000	9	9	48.6	1784300000	11	11	61.7	1301500000	311	33.649	6.24	reviewed	901881	15675504	Intracellular	No pathway	No CleavageSite	VBIStrPyo79812_1420	SPy_1628	1349684	1350619	936	-	PF02911; Formyl_trans_C, PF00551; Formyl_trans_N	spy:SPy_1628, spz:M5005_Spy_1338	EOG6B09WV
Q9A0E3	UPF0342 protein SPy_0811/M5005_Spy0626	SPy_0811	SPy_0811	6	17.7	10	35.6667	2	2	17.7	170330000	2	2	17.7	209910000	2	2	17.7	201660000	3	3	33.6	262480000	4	4	39.8	308650000	3	3	33.6	192270000	113	12.919	4.41	reviewed	900984	15674853	Intracellular	No pathway	No CleavageSite	VBIStrPyo79812_0694	SPy_0811	668503	668844	342	+	PF06133; DUF964	spy:SPy_0811, spz:M5005_Spy_0626	EOG6ZD6GR
Q9A102	Putative shikimate 5-dehydrogenase	aroE.2	SPy_0534	6	8.1	12	18.6333	1	1	5.8	0	2	2	8.1	40592000	3	3	10.4	58853000	3	3	13.3	22446000	6	6	27.3	44868000	3	3	15.3	40295000	290	35.442	8.09	unreviewed	900758	15674634	Intracellular	No pathway	No CleavageSite	VBIStrPyo79812_0456	SPy_0534	435306	436178	873	+	PF08501; Shikimate_dh_N	spy:SPy_0534	EOG64R67G
Q99XI2	Energy-coupling factor transporter ATP-binding protein EcfA2	ecfA2	SPy_2194	38	53.1333	43	61.7	14	14	62.9	662200000	13	13	48.6	878090000	11	11	47.9	698410000	14	14	56.1	920950000	15	15	66.1	970480000	14	14	62.9	942810000	280	30.844	8.66	reviewed	901856	15675927	Intracellular	No pathway	No CleavageSite	VBIStrPyo79812_1899	SPy_2194	1826369	1827211	843	-	PF00005; ABC_tran	spy:SPy_2194, spz:M5005_Spy_1845	EOG6T7N3V
P68898	HPr kinase/phosphorylase	hprK		45	57.3	52	68.7333	13	13	53.5	1089400000	16	16	61.9	1337900000	16	16	56.5	1648500000	16	16	69.4	1502100000	18	18	65.5	1979400000	18	18	71.3	1712300000		34.548	6.19	reviewed	3572422											PF07475; Hpr_kinase_C, PF02603; Hpr_kinase_N	spz:M5005_Spy_0484	EOG6F55HT
Q99YL5	Uncharacterized protein	M5005_Spy1351	SPy_1644	29	28.1	39	42.3	8	8	24.7	670420000	10	10	28.6	1109700000	11	11	31	834210000	12	12	39.6	1050300000	12	12	39.6	1234900000	15	15	47.7	1021300000	384	43.204	6.6	unreviewed	901898	15675517	Intracellular	No pathway	No CleavageSite	VBIStrPyo79812_1433	SPy_1644	1363963	1365117	1155	-	PF02926; THUMP, PF01170; UPF0020	spy:SPy_1644, spz:M5005_Spy_1351	EOG6HJ238
Q99XX9	Uncharacterized protein	SPy_1971	SPy_1971	9	33.8667	13	42.4667	2	2	14.5	158750000	4	4	46.8	166270000	3	3	40.3	148640000	4	4	37.1	196730000	5	5	53.2	217470000	4	4	37.1	191170000	115	13.75	4.82	unreviewed	901643	15675765	Intracellular	No pathway	No CleavageSite	VBIStrPyo79812_1714	SPy_1971	1638676	1639023	348	-	PF00085; Thioredoxin	spy:SPy_1971	EOG6Z9B6Z
Q99Z65	Putative phosphotransferase system phosphohistidine-containing protein	ptsH	SPy_1373	7	30.2667	10	31.4333	2	2	27.6	294420000	2	2	24.1	394470000	3	3	39.1	366900000	3	3	27.6	469570000	4	4	39.1	446290000	3	3	27.6	437810000	87	8.946	4.88	unreviewed	901447	15675305	Intracellular	No pathway	No CleavageSite	VBIStrPyo79812_1199	SPy_1373	1141015	1141278	264	-	PF00381; PTS-HPr	spy:SPy_1373, spz:M5005_Spy_1121	EOG6XDGX2
Q99ZP6	Thymidine kinase	tdk	SPy_1140	18	37.7333	28	58.0333	7	7	44.4	520410000	5	5	28.6	338550000	6	6	40.2	747820000	8	8	48.7	684480000	10	10	67.7	691040000	10	10	57.7	682380000	189	21.519	5.64	reviewed	901256	15675117	Intracellular	No pathway	No CleavageSite	VBIStrPyo79812_0993	SPy_1140	934173	934742	570	+	PF00265; TK	spy:SPy_1140, spz:M5005_Spy_0862	EOG69D3J2
Q9A0T9	Putative calcium-transporting ATPase	pacL	SPy_0623	102	42.9667	117	49.3333	36	36	42.4	10363000000	35	35	47.6	8566100000	31	31	38.9	6237300000	40	40	45.6	10746000000	39	39	52.3	10280000000	38	38	50.1	11518000000	893	97.026	5.16	unreviewed	900825	15674699	Multi-transmembrane	Sec-(SPI)	No CleavageSite	VBIStrPyo79812_0531	SPy_0623	500209	502890	2682	+	PF00689; Cation_ATPase_C, PF00690; Cation_ATPase_N, PF00122; E1-E2_ATPase, PF00702; Hydrolase	spy:SPy_0623, spz:M5005_Spy_0516	EOG6HF5WH
Q9A054	Putative single-strand DNA-specific exonuclease	recJ	SPy_0926	34	20.8667	44	24.6667	7	7	14.5	238180000	12	12	22.3	395960000	15	15	25.8	318250000	15	15	24.3	381660000	14	14	24.2	452970000	15	15	25.5	384760000	736	82.513	5.16	unreviewed	901079	15674946	Intracellular	No pathway	No CleavageSite	VBIStrPyo79812_0797	SPy_0926	768766	770976	2211	+	PF01368; DHH, PF02272; DHHA1, PF10141; ssDNA-exonuc_C	spy:SPy_0926, spz:M5005_Spy_0727	EOG63C0P5
P66509	30S ribosomal protein S20	rpsT	SPy_1234	7	34.2333	9	40.3	3	3	40.3	590400000	2	2	31.2	196210000	2	2	31.2	144630000	3	3	40.3	363100000	3	3	40.3	430440000	3	3	40.3	595440000	77	8.307	10.29	reviewed	901336	15675196	Secreted via minor pathways (bacteriocin) (no CS)	Non-classical	No CleavageSite	VBIStrPyo79812_1078	SPy_1234	1017666	1017899	234	+	PF01649; Ribosomal_S20p	spy:SPy_1234, spz:M5005_Spy_0946	EOG6HMXNQ
Q9A076	Orotate phosphoribosyltransferase	pyrE	SPy_0901	28	53.7333	36	65.4333	8	8	50.7	718350000	9	9	53.1	852850000	11	11	57.4	864920000	11	11	63.2	1255900000	13	13	69.9	949250000	12	12	63.2	1013200000	209	22.729	6.96	reviewed	901056	15674923	Intracellular	No pathway	No CleavageSite	VBIStrPyo79812_0774	SPy_0901	745392	746021	630	+	PF00156; Pribosyltran	spy:SPy_0901, spz:M5005_Spy_0704	EOG6C2WDW
Q9A115	Threonine--tRNA ligase	thrS	SPy_0517	113	70.2333	124	69.6667	38	38	71.4	16600000000	37	37	69.9	18304000000	38	38	69.4	19796000000	43	43	72.3	23541000000	38	38	66.5	23116000000	43	43	70.2	23948000000	647	74.258	5.33	reviewed	900745	15674621	Intracellular	No pathway	No CleavageSite	VBIStrPyo79812_0442	SPy_0517	417352	419295	1944	+	PF03129; HGTP_anticodon, PF02824; TGS, PF00587; tRNA-synt_2b, PF07973; tRNA_SAD	spy:SPy_0517, spz:M5005_Spy_0427	EOG61KBFJ
Q9A0I9	ATP synthase subunit alpha	atpA	SPy_0758	93	52.8667	100	55.5333	28	28	51.2	21059000000	34	34	54.4	38666000000	31	31	53	29699000000	32	32	54	50758000000	36	36	57	33243000000	32	32	55.6	39996000000	502	54.651	5.14	reviewed	900937	15674806	Intracellular	No pathway	No CleavageSite	VBIStrPyo79812_0646	SPy_0758	616645	618153	1509	+	PF00006; ATP-synt_ab, PF00306; ATP-synt_ab_C, PF02874; ATP-synt_ab_N	spy:SPy_0758, spz:M5005_Spy_0579	EOG67X1S1
Q99ZT0	Putative folyl-polyglutamate synthetase	folC.1	SPy_1096	23	24.1667	34	35.9	5	5	21.9	228560000	9	9	28.7	480320000	9	9	21.9	441540000	10	10	32.9	383990000	13	13	38.1	543800000	11	11	36.7	526940000	425	47.555	5.91	unreviewed	901217	15675079	Intracellular	No pathway	No CleavageSite	VBIStrPyo79812_0952	SPy_1096	896714	897991	1278	+	PF08245; Mur_ligase_M	spy:SPy_1096, spz:M5005_Spy_0820	EOG6ZPSW2
Q9A0C3	Uncharacterized protein	M5005_Spy0646	SPy_0838	21	19.8667	32	32.5	8	8	18.7	585980000	7	7	21.4	411660000	6	6	19.5	411390000	13	12	38.9	618090000	6	6	21.9	616790000	13	12	36.7	591580000	406	44.052	5.58	unreviewed	901004	15674873	Multi-transmembrane	Sec-(SPI)	No CleavageSite	VBIStrPyo79812_0716	SPy_0838	689877	691097	1221	+	PF02687; FtsX, PF12704; MacB_PCD	spy:SPy_0838, spz:M5005_Spy_0646	EOG6T7N3V
Q99XX8	Putative pullulanase	pulA	SPy_1972	73	24.8333	97	35.4667	23	23	24.2	579730000	26	26	27.4	769290000	24	24	22.9	645090000	33	33	33.6	746550000	33	33	37.7	911980000	31	31	35.1	958080000	1165	128.787	7.39	unreviewed	901644	15675766	LPxTG Cell-wall anchored	Sec-(SPI)	found LPxTG motif :LPKTG	VBIStrPyo79812_1715	SPy_1972	1639165	1642662	3498	-	PF00128; Alpha-amylase, PF02922; CBM_48, PF00746; Gram_pos_anchor, PF03714; PUD	spy:SPy_1972	EOG66TG1T
Q9A0D0	Bifunctional protein PyrR	pyrR	SPy_0830	26	52	36	73.2333	7	7	49.1	1220900000	9	9	55.5	1384500000	10	10	51.4	1769000000	12	12	73.4	2307800000	13	13	79.2	1568300000	11	11	67.1	2018700000	173	19.507	5.35	reviewed	900997	15674866	Intracellular	No pathway	No CleavageSite	VBIStrPyo79812_0708	SPy_0830	680357	680878	522	+	PF00156; Pribosyltran	spy:SPy_0830, spz:M5005_Spy_0639	EOG61VZD8
Q9A158	Putative metal-dependent transcriptional regulator	SPy_0450	SPy_0450	36	62.0333	43	70.1	10	10	61.4	1795200000	13	13	69.8	2737800000	13	13	54.9	2947700000	14	14	69.8	3360800000	15	15	70.7	3542100000	14	14	69.8	3018400000	215	24.799	6.44	unreviewed	900695	15674572	Intracellular	No pathway	No CleavageSite	VBIStrPyo79812_0381	SPy_0450	370684	371331	648	-	PF02742; Fe_dep_repr_C, PF01325; Fe_dep_repress, PF04023; FeoA	spy:SPy_0450	EOG6M9F3P
Q9A068	Putative branched-chain-amino-acid aminotransferase	bcaT	SPy_0911	48	64.4	50	65.4	17	17	66.8	6602300000	15	15	62.6	5627000000	16	16	63.8	6825600000	17	17	66.8	9822300000	19	19	68.5	9657800000	14	14	60.9	6655100000	341	37.04	5.01	unreviewed	901065	15674932	Intracellular	No pathway	No CleavageSite	VBIStrPyo79812_0783	SPy_0911	756971	757996	1026	+	PF01063; Aminotran_4	spy:SPy_0911, spz:M5005_Spy_0713	EOG67MF3R
Q99Z50	Glucosamine-6-phosphate deaminase	nagB	SPy_1399	27	56.2667	33	70.3667	10	10	66.7	743880000	8	8	49.1	858480000	9	9	53	994330000	9	9	62.8	1310900000	13	13	78.2	1276900000	11	11	70.1	956510000	234	25.784	4.96	reviewed	901463	15675320	Intracellular	No pathway	No CleavageSite	VBIStrPyo79812_1219	SPy_1399	1160459	1161163	705	-	PF01182; Glucosamine_iso	spy:SPy_1399, spz:M5005_Spy_1139	EOG6WX4S3
Q99XS4	Uncharacterized protein	M5005_Spy1754	SPy_2060	8	32.2667	8	29.6333	2	2	27	153320000	3	3	34.9	110830000	3	3	34.9	106670000	2	2	27	165580000	3	3	34.9	149810000	3	3	27	178490000	126	14.396	6.16	unreviewed	901709	15675828	Intracellular	No pathway	No CleavageSite	VBIStrPyo79812_1788	SPy_2060	1716006	1716386	381	-	PF01042; Ribonuc_L-PSP	spy:SPy_2060, spz:M5005_Spy_1754	EOG6QVRPF
Q9A0S1	Putative ATP-dependent DNA helicase	dinG	SPy_0649	14	7.46667	36	17.0667	3	3	4.3	43577000	5	5	7.7	140370000	6	6	10.4	116280000	10	10	13.7	120540000	11	11	15.1	139160000	15	15	22.4	130760000	819	95.703	5.95	unreviewed	900844	15674717	Intracellular	No pathway	No CleavageSite	VBIStrPyo79812_0551	SPy_0649	520914	523373	2460	+	PF00270; DEAD, PF13307; Helicase_C_2, PF00929; RNase_T	spy:SPy_0649	EOG6742WF
P63375	Phosphate import ATP-binding protein PstB 1	pstB1	SPy_1241	28	42.5667	42	61	8	8	34.5	868960000	11	11	48.4	812510000	9	9	44.8	763900000	15	15	65.9	1186800000	12	12	52	971140000	15	15	65.1	1113700000	252	28.063	7.94	reviewed	901341	15675201	Intracellular	No pathway	No CleavageSite	VBIStrPyo79812_1084	SPy_1241	1023810	1024568	759	-	PF00005; ABC_tran	spy:SPy_1241, spz:M5005_Spy_0951	EOG6T7N3V
P68886	UPF0297 protein SPy_2114/M5005_Spy1797	SPy_2114	SPy_2114	10	47.9	12	53.9	3	3	44.9	291360000	3	3	44.9	428770000	4	4	53.9	423130000	4	4	53.9	437890000	4	4	53.9	595690000	4	4	53.9	489050000	89	10.357	5.03	reviewed	901752	15675864	Intracellular	No pathway	No CleavageSite	VBIStrPyo79812_1831	SPy_2114	1765346	1765615	270	-	PF06135; DUF965	spy:SPy_2114, spz:M5005_Spy_1797	EOG6WT8NZ
Q9A0G6	Putative dTDP-4-keto-L-rhamnose reductase	rmlD	SPy_0784	46	61.2667	50	74.5	16	16	62.3	1738900000	14	14	59.2	1806100000	16	16	62.3	1836800000	17	17	73.9	2575500000	17	17	75.7	3060200000	16	16	73.9	1866100000	284	31.969	5.33	unreviewed	900960	15674829	Intracellular	No pathway	No CleavageSite	VBIStrPyo79812_0670	SPy_0784	643850	644704	855	+	PF04321; RmlD_sub_bind	spy:SPy_0784, spz:M5005_Spy_0602	EOG6HTP2V
Q9A1Y4	Possible abortive infection phage resistance protein	abiR	SPy_0035	13	9.53333	52	40.7	5	5	10.8	441990000	3	3	5.7	210850000	5	5	12.1	249730000	16	16	35.8	414420000	17	17	38.8	369450000	19	19	47.5	408650000	547	62.392	5.19	unreviewed	900393	15674277	Intracellular	No pathway	No CleavageSite	VBIStrPyo79812_0033	SPy_0035	49621	51264	1644	+	PF10592; AIPR	spy:SPy_0035, spz:M5005_Spy_0032	EOG6RJV2G
Q9A1M6	Ferric transport regulator protein	spf	SPy_0187	13	38.9333	15	49.0333	2	2	16.8	214860000	6	6	55.5	158310000	5	5	44.5	206100000	5	5	45.8	265620000	6	6	56.8	308000000	4	4	44.5	224220000	155	17.795	5.34	unreviewed	900510	15674392	Intracellular	No pathway	No CleavageSite	VBIStrPyo79812_0165	SPy_0187	174860	175327	468	+	PF01475; FUR	spy:SPy_0187	EOG6J48SS
P65483	UDP-N-acetylglucosamine--N-acetylmuramyl-(pentapeptide) pyrophosphoryl-undecaprenol N-acetylglucosamine transferase	murG		37	44	50	54.6333	15	15	53.6	670260000	12	12	46.7	632400000	10	10	31.7	657890000	17	17	55.8	722950000	17	17	55	1049000000	16	16	53.1	931660000		40.394	7.02	reviewed	3571642											PF04101; Glyco_tran_28_C, PF03033; Glyco_transf_28	spz:M5005_Spy_1252	EOG61VZFD
Q9A162	Uncharacterized protein	M5005_Spy0363	SPy_0444	18	32.4667	23	41.8667	4	4	24.5	192200000	8	8	40.8	379290000	6	6	32.1	361340000	8	8	40.8	405890000	8	8	44	445930000	7	7	40.8	397990000	184	20.806	5.08	unreviewed	900691	15674568	Intracellular	No pathway	No CleavageSite	VBIStrPyo79812_0377	SPy_0444	368571	369125	555	+	PF00293; NUDIX	spy:SPy_0444, spz:M5005_Spy_0363	EOG6VMTQG
Q7DAN2	Nicotine adenine dinucleotide glycohydrolase	nga	SPy_0165	58	46.7667	75	49.2333	20	20	48.3	4835000000	18	18	46.1	4035000000	20	20	45.9	4810800000	26	26	51	7955200000	26	26	50.8	4524700000	23	23	45.9	6622700000	447	50.239	8.69	unreviewed	900488	15674370	Secretory(released) (with CS)	Sec-(SPI)	TTYAVSGK	VBIStrPyo79812_0143	SPy_0165	149587	150930	1344	+	PF07461; NADase_NGA	spy:SPy_0165	EOG6CZQGM
Q9A066	Putative ribosomal protein S1-like DNA-binding protein	M5005_Spy0715	SPy_0913	87	70.8	107	76.7333	25	25	64.3	39054000000	32	32	75.8	57034000000	30	30	72.3	74873000000	34	34	76.1	90863000000	37	37	76.8	77245000000	36	36	77.3	71137000000	401	43.823	4.98	unreviewed	901067	15674934	Intracellular	No pathway	No CleavageSite	VBIStrPyo79812_0785	SPy_0913	758681	759886	1206	+	PF00575; S1	spy:SPy_0913, spz:M5005_Spy_0715	EOG6WT8CC
Q9A117	Putative sugar transferase	M5005_Spy0425	SPy_0515	60	62.0333	71	59.9333	22	22	63.9	2630600000	19	19	61.7	2544300000	19	19	60.5	2433700000	21	21	56	2822500000	27	27	63.3	4236900000	23	23	60.5	3543000000	332	37.53	9.13	unreviewed	900743	15674619	Intracellular	No pathway	No CleavageSite	VBIStrPyo79812_0440	SPy_0515	414596	415594	999	+	PF00534; Glycos_transf_1	spy:SPy_0515, spz:M5005_Spy_0425	EOG6DRPJP
Q99Y89	Putative sucrose operon repressor	scrR	SPy_1817	26	40.9	41	54.6333	6	6	27.4	131430000	11	11	45.5	403090000	9	9	49.8	238850000	10	10	45.8	283260000	16	16	53	360120000	15	15	65.1	376610000	321	35.66	8.9	unreviewed	902038	15675647	Intracellular	No pathway	No CleavageSite	VBIStrPyo79812_1579	SPy_1817	1509476	1510441	966	+	PF00356; LacI	spy:SPy_1817, spz:M5005_Spy_1544	EOG6SJJMM
P63378	Phosphate import ATP-binding protein PstB 2	pstB2	SPy_1242	43	54.3	52	61.1667	15	15	54.7	1465500000	16	16	60.3	1227600000	12	12	47.9	1155400000	18	18	63.3	1890300000	18	18	62.9	1566700000	16	16	57.3	1772400000	267	30.462	7.21	reviewed	901342	15675202	Intracellular	No pathway	No CleavageSite	VBIStrPyo79812_1085	SPy_1242	1024581	1025384	804	-	PF00005; ABC_tran	spy:SPy_1242, spz:M5005_Spy_0952	EOG6T7N3V
Q9A1H0	Putative glutamine-binding periplasmic protein	SPy_0277	SPy_0277	50	41.9	75	53.3	17	17	45.8	3863400000	18	18	46.9	3632700000	15	15	33	2662600000	26	26	54.4	4819200000	25	25	51.5	4536000000	24	24	54	4417400000	522	57.057	9.5	unreviewed	900575	15674455	Multi-transmembrane	Sec-(SPI)	No CleavageSite	VBIStrPyo79812_0244	SPy_0277	241807	243375	1569	-	PF00528; BPD_transp_1, PF00497; SBP_bac_3	spy:SPy_0277	EOG6MM1R5
Q99ZD6	Putative amino acid ABC transporter (ATP-binding protein)	SPy_1275	SPy_1275	15	40.1667	22	58.2333	5	5	43.5	736660000	5	4	33.5	744380000	5	5	43.5	708270000	7	6	54.1	998180000	8	7	57.4	884340000	7	7	63.2	1138900000	209	23.081	5.41	unreviewed	901370	15675230	Intracellular	No pathway	No CleavageSite	VBIStrPyo79812_1115	SPy_1275	1051697	1052326	630	-	PF00005; ABC_tran	spy:SPy_1275	EOG6T7N3V
Q99Z42	Putative 1-acylglycerol-3-phosphate O-acyltransferase	SPy_1410	SPy_1410	19	23.5333	29	41.3333	6	6	23.2	297040000	8	8	27.9	398890000	5	5	19.5	368320000	7	7	33.5	479590000	13	13	50.4	540630000	9	9	40.1	437930000	246	31.221	9.61	unreviewed	901473	15675330	Multi-transmembrane	Sec-(SPI)	No CleavageSite	VBIStrPyo79812_1229	SPy_1410	1169847	1170587	741	-	PF01553; Acyltransferase	spy:SPy_1410	EOG6KWXWR
Q9A0X8	Uncharacterized protein	M5005_Spy0471	SPy_0568	19	27.7667	26	36.2333	5	5	24.1	257770000	7	7	29.6	306180000	7	7	29.6	320090000	8	8	34.3	480050000	9	9	37.2	374660000	9	9	37.2	381300000	274	29.726	4.67	unreviewed	900784	15674658	Intracellular	No pathway	No CleavageSite	VBIStrPyo79812_0487	SPy_0568	457860	458684	825	+	PF08282; Hydrolase_3	spy:SPy_0568, spz:M5005_Spy_0471	EOG6K13W0
Q99ZI7	Uncharacterized protein	M5005_Spy0929	SPy_1215	13	21.2667	21	28.4333	6	6	28.3	103790000	3	3	16.4	145990000	4	4	19.1	145410000	7	7	30.4	151710000	6	6	27.3	173820000	8	8	27.6	218330000	293	33.882	6.23	unreviewed	901319	15675179	Intracellular	No pathway	No CleavageSite	VBIStrPyo79812_1061	SPy_1215	1000702	1001583	882	-		spy:SPy_1215, spz:M5005_Spy_0929	EOG6XQ3PZ
Q9A0I7	ATP synthase subunit beta	atpD	SPy_0760	88	82.4667	103	87.7	27	27	74.4	22896000000	30	30	86.5	35949000000	31	31	86.5	29824000000	35	35	87.6	58540000000	35	35	88.5	32604000000	33	33	87	43171000000	468	51.023	4.83	reviewed	900939	15674808	Intracellular	No pathway	No CleavageSite	VBIStrPyo79812_0648	SPy_0760	619206	620612	1407	+	PF00006; ATP-synt_ab, PF00306; ATP-synt_ab_C, PF02874; ATP-synt_ab_N	spy:SPy_0760, spz:M5005_Spy_0581	EOG6HQSP3
Q9A1X2	50S ribosomal protein L23	rplW	SPy_0051	45	82.3333	48	86.0667	13	13	77.6	8572900000	16	16	84.7	16861000000	16	16	84.7	14117000000	16	16	84.7	17900000000	16	16	88.8	19623000000	16	16	84.7	16799000000	98	10.725	9.63	reviewed	900405	15674289	Intracellular	No pathway	No CleavageSite	VBIStrPyo79812_0046	SPy_0051	65541	65837	297	+	PF00276; Ribosomal_L23	spy:SPy_0051, spz:M5005_Spy_0046	EOG6HTP4P
Q9A1V4	Putative preprotein translocase	secY	SPy_0073	15	11.5	28	17.1333	5	5	11.5	618500000	6	6	13.1	615380000	4	4	9.9	438620000	9	9	16.1	813740000	8	8	15.9	636110000	11	11	19.4	992180000	362	47.662	9.66	unreviewed	900423	15674307	Multi-transmembrane	Sec-(SPI)	No CleavageSite	VBIStrPyo79812_0064	SPy_0073	73940	75028	1089	+	PF00344; SecY	spy:SPy_0073, spz:M5005_Spy_0064	EOG651SWP
P65858	tRNA pseudouridine synthase B	truB	SPy_1251	36	43.6333	46	49.0667	12	12	43.2	735650000	13	13	44.2	888290000	11	11	43.5	963380000	14	14	46.9	1221000000	16	16	51	1178100000	16	16	49.3	1191900000	294	32.325	6.58	reviewed	901351	15675211	Intracellular	No pathway	No CleavageSite	VBIStrPyo79812_1094	SPy_1251	1032007	1032891	885	-	PF01509; TruB_N	spy:SPy_1251, spz:M5005_Spy_0961	EOG6358D3
Q9A047	Glucose-1-phosphate thymidyl transferase	cpsFO	SPy_0933	57	75.3	65	83.4	19	19	70.9	5794700000	19	19	75.8	9096000000	19	19	79.2	10784000000	20	20	82.7	10859000000	23	23	84.8	13893000000	22	22	82.7	11258000000	289	32.103	5.02	unreviewed	901086	15674953	Intracellular	No pathway	No CleavageSite	VBIStrPyo79812_0804	SPy_0933	775802	776671	870	+	PF00483; NTP_transferase	spy:SPy_0933, spz:M5005_Spy_0734	EOG6RC3RN
Q9A127	Ribonuclease R	rnr	SPy_0503	55	26.2	81	41.9	8	8	11.7	234820000	20	20	26.9	1029200000	27	27	40	1717700000	23	23	38.4	900410000	27	27	40.5	1334800000	31	31	46.8	1543600000	777	87.273	7.9	unreviewed	900732	15674608	Intracellular	No pathway	No CleavageSite	VBIStrPyo79812_0429	SPy_0503	403871	406204	2334	+	PF08206; OB_RNB, PF00575; S1	spy:SPy_0503	EOG6Q5NRD
Q9A0D1	Uncharacterized protein	M5005_Spy0638	SPy_0827	24	34.1333	36	46.5	6	6	27	395830000	9	9	38.2	416170000	9	9	37.2	381310000	12	12	42.9	604270000	12	12	50	521400000	12	12	46.6	552980000	296	32.652	9.35	unreviewed	900996	15674865	Intracellular	No pathway	No CleavageSite	VBIStrPyo79812_0707	SPy_0827	679071	679961	891	+	PF00849; PseudoU_synth_2, PF01479; S4	spy:SPy_0827, spz:M5005_Spy_0638	EOG6P070X
Q9A120	Putative NAD(P)H-flavin oxidoreductase	M5005_Spy0422	SPy_0512	40	46.3	46	48.8667	13	13	48.9	2191600000	14	14	45.7	3269700000	13	13	44.3	2126100000	16	16	50.2	3368800000	16	16	50.2	3651500000	14	14	46.2	3564800000	221	25.267	7.02	unreviewed	900740	15674616	Intracellular	No pathway	No CleavageSite	VBIStrPyo79812_0437	SPy_0512	411491	412156	666	-	PF00881; Nitroreductase	spy:SPy_0512, spz:M5005_Spy_0422	EOG65QWJJ
Q99Z27	Putative heavy metal-transporting ATPase	SPy_1434	SPy_1434	45	30.6667	64	40.9667	19	19	37.7	2414300000	15	15	32.4	2079200000	11	11	21.9	1493500000	22	22	41.8	3137500000	20	20	40.5	2595700000	22	22	40.6	2617900000	620	67.662	5.33	unreviewed	901489	15675345	Multi-transmembrane	Sec-(SPI)	No CleavageSite	VBIStrPyo79812_1248	SPy_1434	1186921	1188783	1863	-	PF00122; E1-E2_ATPase, PF00702; Hydrolase	spy:SPy_1434	EOG6742RM
Q9A1F9	Oligopeptidepermease	oppB	SPy_0294	51	29.3333	53	30.4	17	17	28	2161600000	17	17	30	1969900000	17	17	30	1252500000	19	19	30.4	2581400000	16	16	26.6	2251300000	18	18	34.2	2955600000	500	56.045	9.73	unreviewed	900586	15674466	Multi-transmembrane	Sec-(SPI)	No CleavageSite	VBIStrPyo79812_0258	SPy_0294	258941	260443	1503	+	PF00528; BPD_transp_1	spy:SPy_0294	EOG66F098
P68893	Transcription termination/antitermination protein NusG	nusG	SPy_0164	21	48	27	60.3333	7	7	48	668380000	6	6	41.3	775510000	8	8	54.7	1501200000	8	8	58.1	1343200000	11	11	64.8	1664800000	8	8	58.1	1280100000	179	20.372	4.59	reviewed	900487	15674369	Intracellular	No pathway	No CleavageSite	VBIStrPyo79812_0142	SPy_0164	148676	149215	540	+	PF00467; KOW, PF02357; NusG	spy:SPy_0164, spz:M5005_Spy_0138	EOG6FFS95
P0C0H3	DNA-binding protein HU	hup	SPy_1489	18	57.8333	20	57.4667	6	6	57.1	548320000	6	6	59.3	1518300000	6	6	57.1	1309500000	5	5	56	1357400000	8	8	59.3	1581200000	7	7	57.1	1708600000	91	9.641	9.04	reviewed	901539	15675394	Intracellular	No pathway	No CleavageSite	VBIStrPyo79812_1300	SPy_1489	1222637	1222912	276	-	PF00216; Bac_DNA_binding	spy:SPy_1489, spz:M5005_Spy_1223	EOG615VS6
Q99Y91	Putative sucrose-specific PTS permease, enzyme II	scrA	SPy_1815	15	7.1	20	7.8	6	6	7.7	531910000	5	5	7.7	374160000	4	4	5.9	229380000	8	8	8.9	563630000	7	7	8.1	539610000	5	5	6.4	468060000	620	65.684	5.25	unreviewed	902036	15675645	Multi-transmembrane	Sec-(SPI)	No CleavageSite	VBIStrPyo79812_1577	SPy_1815	1505928	1507790	1863	-	PF00358; PTS_EIIA_1, PF00367; PTS_EIIB, PF02378; PTS_EIIC	spy:SPy_1815	EOG6ND0GQ
Q99XL1	Uncharacterized protein	M5005_Spy1812	SPy_2155	10	10.8333	18	19.9	4	4	10.5	119780000	3	3	11.5	90678000	3	3	10.5	125790000	7	7	21.4	172480000	6	6	21.4	187120000	5	5	16.9	133220000	313	34.83	9.85	unreviewed	901790	15675897	Multi-transmembrane	Sec-(SPI)	No CleavageSite	VBIStrPyo79812_1867	SPy_2155	1794567	1795508	942	-	PF02588; DUF161, PF10035; DUF2179	spy:SPy_2155, spz:M5005_Spy_1812	EOG6GXTV2
Q99ZW9	Uncharacterized protein	M5005_Spy0762	SPy_1037	34	47.1667	48	61.2333	16	16	65.1	698780000	9	9	33	702950000	9	9	43.4	504520000	14	14	56.3	883200000	15	15	62.3	827430000	19	19	65.1	1060500000	318	34.607	6.43	unreviewed	901169	15675034	N-terminally anchored (No CS)	Sec-(SPI)	No CleavageSite	VBIStrPyo79812_0895	SPy_1037	847785	848741	957	+	PF07949; YbbR	spy:SPy_1037, spz:M5005_Spy_0762	EOG6TFCSK
P68901	30S ribosomal protein S2	rpsB	SPy_2092	87	70.2	88	72.4333	30	30	70.2	53394000000	29	29	70.2	72309000000	28	28	70.2	72766000000	28	28	70.2	94712000000	31	31	74.9	102070000000	29	29	72.2	87327000000	255	28.383	5.26	reviewed	901733	15675849	Intracellular	No pathway	No CleavageSite	VBIStrPyo79812_1813	SPy_2092	1746461	1747228	768	+	PF00318; Ribosomal_S2	spy:SPy_2092, spz:M5005_Spy_1780	EOG6XWV6P
Q9A0G5	Uncharacterized protein	rgpAc	SPy_0786	45	44.7667	54	51.4	15	15	44.5	1514800000	15	15	47.1	1543900000	15	15	42.7	1323400000	18	18	52.6	2157600000	19	19	52.9	2263000000	17	17	48.7	1852800000	384	43.927	7.36	unreviewed	900961	15674830	Intracellular	No pathway	No CleavageSite	VBIStrPyo79812_0671	SPy_0786	644823	645977	1155	+	PF09314; DUF1972, PF00534; Glycos_transf_1	spy:SPy_0786, spz:M5005_Spy_0603	EOG6J48NV
P0C0D4	50S ribosomal protein L22	rplV	SPy_0055	35	73.4	31	74.2667	12	12	71.9	4811200000	12	12	77.2	4999400000	11	11	71.1	6509600000	10	10	76.3	6969800000	11	11	70.2	7879700000	10	10	76.3	8420800000	114	12.423	11.05	reviewed	900408	15674292	Intracellular	No pathway	No CleavageSite	VBIStrPyo79812_0049	SPy_0055	67121	67465	345	+	PF00237; Ribosomal_L22	spy:SPy_0055, spz:M5005_Spy_0049	EOG6V4GKB
Q99YJ6	Uncharacterized protein	SPy_1673	SPy_1673	9	6.06667	14	8.86667	3	3	6.8	160890000	3	3	5.7	177070000	3	3	5.7	159530000	5	5	10.5	244040000	5	5	7.4	236340000	4	4	8.7	234160000	542	61.751	9.61	unreviewed	901920	15675536	Multi-transmembrane	Sec-(SPI)	No CleavageSite	VBIStrPyo79812_1456	SPy_1673	1387111	1388739	1629	-		spy:SPy_1673	EOG6Q5NTB
Q9A0E6	Uncharacterized protein	M5005_Spy0623	SPy_0808	21	22.9	35	40.4667	8	8	26.4	288370000	4	4	12.1	257610000	9	9	30.2	308300000	11	11	35.7	404090000	12	12	44.4	436320000	12	12	41.3	393090000	387	43.883	8.73	unreviewed	900981	15674850	Intracellular	No pathway	No CleavageSite	VBIStrPyo79812_0691	SPy_0808	665336	666499	1164	+	PF10672; Methyltrans_SAM	spy:SPy_0808, spz:M5005_Spy_0623	EOG6DG2T1
Q99YP6	Uncharacterized protein			7	7.33333	17	14.8667	1	1	1.6	0	3	3	12.8	1084100000	3	3	7.6	618740000	6	6	12.6	684270000	5	5	14.2	912380000	6	6	17.8	697000000		49.897	4.87
Q99YD1	Putative transcriptional regulator (MarR family)	SPy_1755	SPy_1755	31	71.0667	34	70.4	10	10	68.8	934850000	10	10	69.4	1366900000	11	11	75	1292400000	11	11	68.1	1358300000	12	12	75	2290000000	11	11	68.1	1676000000	144	16.621	7.62	unreviewed	901990	15675603	Intracellular	No pathway	No CleavageSite	VBIStrPyo79812_1528	SPy_1755	1454395	1454829	435	-	PF01047; MarR	spy:SPy_1755	EOG689HXF
Q99XP7	Putative anaerobic ribonucleoside-triphosphate reductase	nrdD	SPy_2110	127	53.7333	159	58.6333	42	42	55.2	4496200000	38	38	47.7	4837300000	47	47	58.3	4766900000	54	54	58.3	7052100000	53	53	60.2	7122100000	52	52	57.4	6485100000	732	82.789	6.57	unreviewed	901746	15675860	Intracellular	No pathway	No CleavageSite	VBIStrPyo79812_1827	SPy_2110	1760346	1762544	2199	-	PF03477; ATP-cone, PF01228; Gly_radical	spy:SPy_2110	EOG622PMK
Q7DAL5	DNA polymerase III delta subunit	holA	SPy_1407	13	18.8667	23	30.6333	5	5	20.8	121140000	4	4	17.9	203540000	4	4	17.9	176990000	7	7	27.2	257950000	8	8	33.2	287060000	8	8	31.5	204990000	346	39.442	6.61	unreviewed	901470	15675327	Intracellular	No pathway	No CleavageSite	VBIStrPyo79812_1226	SPy_1407	1165650	1166690	1041	-	PF06144; DNA_pol3_delta	spy:SPy_1407, spz:M5005_Spy_1146	EOG6CS03S
Q99ZQ3	Putative ABC transporter (ATP-binding protein)	proV	SPy_1133	19	33.0333	26	56.9	5	5	25.2	145780000	7	7	35.5	223900000	7	7	38.4	252500000	10	10	65.7	270840000	9	9	57.9	338120000	7	7	47.1	302650000	242	27.308	5.07	unreviewed	901249	15675110	Intracellular	No pathway	No CleavageSite	VBIStrPyo79812_0986	SPy_1133	927118	927846	729	+	PF00005; ABC_tran	spy:SPy_1133, spz:M5005_Spy_0855	EOG6T7N3V
Q99ZA4	Uncharacterized protein	SPy_1315	SPy_1315	119	47.1333	140	50.9	41	41	47	22844000000	41	41	48.1	25741000000	37	37	46.3	19822000000	46	46	51.5	30994000000	47	47	51.2	35925000000	47	47	50	34141000000	724	78.413	8.81	unreviewed	901403	15675263	Multi-transmembrane	Sec-(SPI)	No CleavageSite	VBIStrPyo79812_1152	SPy_1315	1093405	1095579	2175	+	PF00528; BPD_transp_1, PF00497; SBP_bac_3	spy:SPy_1315	EOG6MM1R5
Q9A189	Putative DNA polymerase III delta subunit	SPy_0400	SPy_0400	18	26.3333	36	42.8333	6	6	26.8	126340000	6	6	26.1	156850000	6	6	26.1	233910000	11	11	35.7	236240000	13	13	45.4	246900000	12	12	47.4	273420000	291	33.484	6.16	unreviewed	900663	15674540	Intracellular	No pathway	No CleavageSite	VBIStrPyo79812_0343	SPy_0400	337062	337937	876	+		spy:SPy_0400	EOG661HCB
Q99YK5	Putative amino acid ABC transport system (ATP-binding protein)	SPy_1657	SPy_1657	32	49.6667	40	59.5333	9	9	44.1	2204400000	11	10	49	1860100000	12	12	55.9	1374000000	13	12	57.9	3309500000	15	14	63.2	2386100000	12	12	57.5	2435900000	247	27.523	8.69	unreviewed	901909	15675527	Intracellular	No pathway	No CleavageSite	VBIStrPyo79812_1444	SPy_1657	1376654	1377397	744	-	PF00005; ABC_tran	spy:SPy_1657	EOG6T7N3V
Q9A1E8	UPF0348 protein SPy_0314/M5005_Spy0267	SPy_0314	SPy_0314	19	20.6333	38	42.2667	6	6	17.9	225670000	7	7	22.8	266050000	6	6	21.2	311540000	10	10	30.4	312020000	16	16	53.5	553340000	12	12	42.9	386910000	368	41.654	9.31	reviewed	900601	15674479	Intracellular	No pathway	No CleavageSite	VBIStrPyo79812_0274	SPy_0314	276835	277941	1107	+	PF05636; HIGH_NTase1	spy:SPy_0314, spz:M5005_Spy_0267	EOG6PS5WF
P67068	UTP--glucose-1-phosphate uridylyltransferase 2	hasC2	SPy_0224	47	65.5333	53	71.6667	17	10	68.9	3427000000	14	9	59.5	4207900000	16	10	68.2	4434900000	17	11	70.9	6461100000	19	12	73.2	7056000000	17	11	70.9	5047800000	299	33.282	6.57	reviewed	900533	15674413	Secretory(released) (with CS)	Sec-(SPI)	TKALAKEM	VBIStrPyo79812_0199	SPy_0224	197663	198562	900	-	PF00483; NTP_transferase	spy:SPy_0224, spz:M5005_Spy_0192	EOG6Z9B3V
Q99ZU9	Putative two-component response regulator	M5005_Spy0785	SPy_1062	17	20.8667	34	46.7	5	5	18.7	496490000	6	6	22.5	538670000	6	6	21.4	591200000	11	11	48.5	781450000	11	11	43.1	828220000	12	12	48.5	822290000	262	30.542	6.24	unreviewed	901190	15675054	Intracellular	No pathway	No CleavageSite	VBIStrPyo79812_0917	SPy_1062	871198	871986	789	+	PF12833; HTH_18, PF00072; Response_reg	spy:SPy_1062, spz:M5005_Spy_0785	EOG6G4VQG
Q99Y98	Alanine racemase	alr	SPy_1802	8	6.93333	13	12.9333	3	3	7.1	44584000	3	3	8.5	49949000	2	2	5.2	0	5	5	15.3	37927000	3	3	8.2	61114000	5	5	15.3	62418000	366	39.876	7.2	reviewed	902028	15675637	Intracellular	No pathway	No CleavageSite	VBIStrPyo79812_1568	SPy_1802	1494943	1496043	1101	-	PF00842; Ala_racemase_C, PF01168; Ala_racemase_N	spy:SPy_1802, spz:M5005_Spy_1532	EOG6PP9NJ
P0C0G1	Dihydropteroate synthase	folP	SPy_1098	38	53.1667	39	51.2667	10	10	51.9	1476700000	14	14	53.8	1891900000	14	14	53.8	2127100000	14	14	52.3	2864700000	14	14	53.8	3267500000	11	11	47.7	2404300000	266	28.624	4.88	reviewed	901219	15675081	Intracellular	No pathway	No CleavageSite	VBIStrPyo79812_0954	SPy_1098	898613	899413	801	+	PF00809; Pterin_bind	spy:SPy_1098, spz:M5005_Spy_0822	EOG67T5P5
Q99ZP1	Serine hydroxymethyltransferase	glyA	SPy_1145	35	41.8	50	49.5	16	16	51.7	920130000	8	8	29.7	1071100000	11	11	44	989490000	20	20	52.9	1729200000	16	16	47.8	1463500000	14	14	47.8	1385600000	418	45.068	6.06	reviewed	901261	15675122	Intracellular	No pathway	No CleavageSite	VBIStrPyo79812_0998	SPy_1145	937729	938985	1257	+	PF00464; SHMT	spy:SPy_1145, spz:M5005_Spy_0867	EOG6Z0QB2
Q99ZY3	Putative ABC transporter (ATP-binding protein)	SPy_1019	SPy_1019	32	54.6	35	57.9	11	11	58.7	738250000	11	11	56.3	1070500000	10	10	48.8	968400000	12	12	59.5	1367400000	12	12	57.9	1638800000	11	11	56.3	1279600000	252	27.921	6.65	unreviewed	901155	15675020	Intracellular	No pathway	No CleavageSite	VBIStrPyo79812_0879	SPy_1019	828430	829188	759	+	PF00005; ABC_tran	spy:SPy_1019	EOG64XXQM
Q9A093	Putative 3-hydroxy-3-methylglutaryl-coenzyme A synthase (HMG-CoA synthase)	mvaS.2	SPy_0881	37	38.4333	57	60.3667	11	11	34.5	1819600000	14	14	45.3	2097900000	12	12	35.5	2006900000	21	21	64.5	3204100000	17	17	56	3185100000	19	19	60.6	2837600000	391	43.329	5.72	unreviewed	901039	15674906	Intracellular	No pathway	No CleavageSite	VBIStrPyo79812_0757	SPy_0881	728857	730032	1176	-	PF08540; HMG_CoA_synt_C, PF01154; HMG_CoA_synt_N	spy:SPy_0881, spz:M5005_Spy_0687	EOG6HXJ54
Q99YF4	Putative ABC transporter (ATP-binding protein)	M5005_Spy1471	SPy_1729	28	42.1667	36	57.3667	10	10	39	2220900000	10	10	53.5	2362100000	8	8	34	1953900000	11	11	47.7	3128400000	12	12	62.2	4011100000	13	13	62.2	3189600000	241	26.662	4.94	unreviewed	901965	15675579	Intracellular	No pathway	No CleavageSite	VBIStrPyo79812_1504	SPy_1729	1432922	1433647	726	-	PF00005; ABC_tran	spy:SPy_1729, spz:M5005_Spy_1471	EOG65J54C
P69952	Elongation factor Tu	tuf	SPy_0611	125	73.9333	143	76.0667	42	42	74.1	167290000000	42	42	73.6	175020000000	41	41	74.1	221030000000	46	46	74.9	346420000000	53	53	79.4	276970000000	44	44	73.9	279330000000	398	43.828	5.03	reviewed	900817	15674691	Intracellular	No pathway	No CleavageSite	VBIStrPyo79812_0523	SPy_0611	492202	493398	1197	+	PF00009; GTP_EFTU, PF03144; GTP_EFTU_D2, PF03143; GTP_EFTU_D3	spy:SPy_0611, spz:M5005_Spy_0508	EOG6R5C6X
Q99YB1	Putative ABC transporter (ATP-binding protein)	SPy_1784	SPy_1784	20	32.2	24	37.4667	7	7	35.3	245110000	7	7	33	367360000	6	6	28.3	342870000	8	8	33	408370000	8	8	39.7	572460000	8	8	39.7	520300000	300	33.779	6.96	unreviewed	902015	15675624	Intracellular	No pathway	No CleavageSite	VBIStrPyo79812_1552	SPy_1784	1475566	1476468	903	-	PF00005; ABC_tran	spy:SPy_1784	EOG6P5ZHH
P63735	Carbamoyl-phosphate synthase small chain	carA	SPy_0833	18	20.6333	25	27.8667	7	7	20.8	229720000	5	5	18.6	154320000	6	6	22.5	180140000	9	9	29.2	310250000	7	7	25	269530000	9	9	29.4	306760000	360	39.732	5.92	reviewed	901000	15674869	Intracellular	No pathway	No CleavageSite	VBIStrPyo79812_0711	SPy_0833	683193	684275	1083	+	PF00988; CPSase_sm_chain, PF00117; GATase	spy:SPy_0833, spz:M5005_Spy_0642	EOG61ZTH6
P0C095	Protein RecA	recA	SPy_2116	50	43.5667	58	51.3333	17	17	44.2	5660200000	16	16	42.3	6531900000	17	17	44.2	6676600000	20	20	50.5	9995600000	19	19	53.2	9553100000	19	19	50.3	10291000000	378	40.564	5.16	reviewed	901755	15675866	Intracellular	No pathway	No CleavageSite	VBIStrPyo79812_1833	SPy_2116	1766417	1767553	1137	-	PF00154; RecA	spy:SPy_2116, spz:M5005_Spy_1799	EOG6ZKXNZ
Q9A163	Bifunctional protein GlmU	glmU	SPy_0443	46	33.1667	58	47.2333	14	14	29.3	3169200000	15	15	31.1	4313100000	17	17	39.1	7069800000	18	18	42.6	7622000000	20	20	51.7	7308400000	20	20	47.4	8046400000	460	49.659	6.81	reviewed	900690	15674567	Intracellular	No pathway	No CleavageSite	VBIStrPyo79812_0376	SPy_0443	367158	368540	1383	+	PF00132; Hexapep, PF00483; NTP_transferase	spy:SPy_0443, spz:M5005_Spy_0362	EOG6Z6FQZ
Q9A182	Putative 3-exo-deoxyribonuclease	exoA	SPy_0412	53	73.6667	57	73.5667	18	18	72	1645400000	17	17	74.5	1317300000	18	18	74.5	1442200000	18	18	72.7	2319700000	21	21	75.6	2181900000	18	18	72.4	2547100000	275	31.306	6.55	unreviewed	900670	15674547	Intracellular	No pathway	No CleavageSite	VBIStrPyo79812_0351	SPy_0412	341615	342442	828	-	PF03372; Exo_endo_phos	spy:SPy_0412	EOG6TBHJS
Q99ZM1	Uncharacterized protein	satD	SPy_1171	5	9.23333	9	20.4	1	1	5.9	0	2	2	10.9	42709000	2	2	10.9	38602000	3	3	20.4	31024000	3	3	20.4	38338000	3	3	20.4	50474000	221	24.974	6.54	unreviewed	901283	15675143	Intracellular	No pathway	No CleavageSite	VBIStrPyo79812_1022	SPy_1171	961481	962146	666	+		spy:SPy_1171, spz:M5005_Spy_0891	EOG6ZSPBN
Q99XH3	Uncharacterized protein	M5005_Spy1860	SPy_2209	15	18.8667	18	21.2667	6	6	22.1	543050000	5	5	18.6	541510000	4	4	15.9	396590000	7	7	23.8	849870000	5	5	19	769930000	6	6	21	750420000	290	31.518	8.35	unreviewed	901913	15675941	Multi-transmembrane	Sec-(SPI)	No CleavageSite	VBIStrPyo79812_1914	SPy_2209	1842403	1843275	873	+	PF02588; DUF161, PF10035; DUF2179	spy:SPy_2209, spz:M5005_Spy_1860	EOG6GXTV2
Q9A0U4	Putative peptidoglycan branched peptide synthesis protein, serine/alanine adding enzyme	murM	SPy_0616	38	34.1667	52	43.5667	13	13	34.1	1085000000	12	12	31.9	1093700000	13	13	36.5	955600000	19	19	46.6	1454300000	17	17	42.9	1908300000	16	16	41.2	1747900000	408	45.993	9.33	unreviewed	900820	15674694	Intracellular	No pathway	No CleavageSite	VBIStrPyo79812_0526	SPy_0616	495718	496944	1227	-	PF02388; FemAB	spy:SPy_0616, spz:M5005_Spy_0511	EOG6XQ3GV
Q9A1P9	Uncharacterized protein	M5005_Spy0135	SPy_0159	25	31.8667	41	48.5	10	10	33.6	557840000	9	9	33.2	494000000	6	6	28.8	358810000	15	15	48.6	839440000	12	12	48.3	645870000	14	14	48.6	824520000	292	33.6	8.97	unreviewed	900484	15674366	Multi-transmembrane	Sec-(SPI)	No CleavageSite	VBIStrPyo79812_0139	SPy_0159	144525	145403	879	-		spy:SPy_0159, spz:M5005_Spy_0135	EOG6FNHM2
Q99XW6	Putative para-aminobenzoate synthetase	pabB	SPy_1990	11	8.36667	36	26.0333	3	3	8	134890000	4	4	9.2	78776000	4	4	7.9	106470000	12	12	26.7	175410000	9	9	19.3	170610000	15	15	32.1	172450000	585	66.319	6.89	unreviewed	901658	15675780	Intracellular	No pathway	No CleavageSite	VBIStrPyo79812_1730	SPy_1990	1659782	1661539	1758	+	PF01063; Aminotran_4, PF00425; Chorismate_bind	spy:SPy_1990, spz:M5005_Spy_1697	EOG6D5G6B
Q99YH9	Uncharacterized protein	SPy_1695	SPy_1695	24	23.4333	28	25.8333	7	7	20.8	917070000	9	9	25.4	906850000	8	8	24.1	744100000	9	9	26.5	1298400000	11	11	27.8	1685100000	8	8	23.2	1240900000	543	59.034	6.29	unreviewed	901938	15675553	Multi-transmembrane	Sec-(SPI)	No CleavageSite	VBIStrPyo79812_1474	SPy_1695	1407858	1409489	1632	-	PF02690; Na_Pi_cotrans, PF01895; PhoU	spy:SPy_1695	EOG6QZMP8
Q99YM5	Guanylate kinase	gmk	SPy_1632	28	52.2667	32	52.9333	9	9	48.3	852410000	10	10	60.2	1361300000	9	9	48.3	1202000000	8	8	40.3	1585000000	14	14	61.6	1776300000	10	10	56.9	2253500000	211	24.161	5.05	reviewed	901884	15675507	Intracellular	No pathway	No CleavageSite	VBIStrPyo79812_1423	SPy_1632	1353463	1354098	636	-	PF00625; Guanylate_kin	spy:SPy_1632, spz:M5005_Spy_1341	EOG6CP410
P65925	CTP synthase	pyrG	SPy_1894	61	52.8667	80	61.8	22	22	59	1843300000	18	18	47.9	1760300000	21	21	51.7	2371200000	25	25	60.9	3141000000	28	28	66.3	3757300000	27	27	58.2	3066500000	534	59.469	6.09	reviewed	902098	15675707	Intracellular	No pathway	No CleavageSite	VBIStrPyo79812_1642	SPy_1894	1569345	1570949	1605	-	PF06418; CTP_synth_N, PF00117; GATase	spy:SPy_1894, spz:M5005_Spy_1609	EOG6RC3NR
Q9A1G4	Uncharacterized protein	M5005_Spy0243	SPy_0287	39	42.4667	44	45.4667	13	13	41.2	793770000	13	13	44.5	1025000000	13	13	41.7	1344400000	15	15	46.4	1579500000	16	16	45.7	1928000000	13	13	44.3	1701600000	420	46.07	4.94	unreviewed	900581	15674461	Intracellular	No pathway	No CleavageSite	VBIStrPyo79812_0251	SPy_0287	249446	250708	1263	+	PF01458; UPF0051	spy:SPy_0287, spz:M5005_Spy_0243	EOG60KN0V
Q9A1G2	Iron-sulfur cluster assembly scaffold protein IscU	nifU	SPy_0289	5	8.8	9	20.1333	1	1	8.8	0	2	2	8.8	18572000	2	2	8.8	30350000	4	4	25.8	24824000	3	3	25.8	29727000	2	2	8.8	25497000	159	17.132	6.01	unreviewed	900583	15674463	Intracellular	No pathway	No CleavageSite	VBIStrPyo79812_0253	SPy_0289	251952	252431	480	+	PF01592; NifU_N	spy:SPy_0289, spz:M5005_Spy_0245	EOG6GFGQT
Q9A1B2	Segregation and condensation protein A			5	10.5667	8	18.9	2	2	9.4	38945000	1	1	9.4	46011000	2	2	12.9	28445000	3	3	21.9	61551000	2	2	12.9	57696000	3	3	21.9	75149000		27.302	5.33
Q99Y53	Uncharacterized protein	SPy_1865	SPy_1865	19	37.3	25	47.8333	7	7	43	258060000	5	5	32.1	217050000	7	7	36.8	282390000	8	8	48.7	502300000	9	9	48.7	376820000	8	8	46.1	396260000	176	22.098	5.02	unreviewed	902075	15675684	Intracellular	No pathway	No CleavageSite	VBIStrPyo79812_1617	SPy_1865	1547106	1547636	531	-	PF04394; DUF536, PF08279; HTH_11	spy:SPy_1865	EOG63Z7DB
P58183	Ribosome maturation factor RimM	rimM	SPy_0847	25	56.2	37	81.0333	8	8	51.2	776940000	8	8	62.2	818020000	9	9	55.2	1046200000	12	12	78.5	1690800000	13	13	84.9	1516500000	12	12	79.7	1341100000	172	19.978	5.87	reviewed	901012	15674881	Intracellular	No pathway	No CleavageSite	VBIStrPyo79812_0725	SPy_0847	700017	700535	519	+	PF05239; PRC, PF01782; RimM	spy:SPy_0847, spz:M5005_Spy_0655	EOG6SBT2K
P66394	30S ribosomal protein S13	rpsM	SPy_0077	55	77.4333	62	81	18	18	85.1	5954500000	19	19	73.6	9343800000	18	18	73.6	10817000000	20	20	77.7	13544000000	23	23	86.8	14735000000	19	19	78.5	15520000000	121	13.417	10.52	reviewed	900427	15674311	Intracellular	No pathway	No CleavageSite	VBIStrPyo79812_0068	SPy_0077	76312	76677	366	+	PF00416; Ribosomal_S13	spy:SPy_0077, spz:M5005_Spy_0068	EOG618R01
Q9A052	Uncharacterized protein	dnaD	SPy_0928	16	26.9	24	37	3	3	18.1	60698000	6	6	29.1	159950000	7	7	33.5	189060000	6	6	27.8	194220000	9	9	40.5	265990000	9	9	42.7	221420000	227	26.358	5.14	unreviewed	901081	15674948	Intracellular	No pathway	No CleavageSite	VBIStrPyo79812_0799	SPy_0928	771726	772409	684	+	PF07261; DnaB_2	spy:SPy_0928, spz:M5005_Spy_0729	EOG68WR5N
Q9A0S7	Uncharacterized protein	SPy_0640	SPy_0640	25	44	42	63.9	7	7	37.6	952380000	8	8	39.4	1043700000	10	10	55	1008100000	13	13	64.2	1951900000	16	16	67.4	1814000000	13	13	60.1	1447400000	216	24.712	7.84	unreviewed	900837	15674711	Intracellular	No pathway	No CleavageSite	VBIStrPyo79812_0543	SPy_0640	513558	514208	651	+	PF13419; HAD_2	spy:SPy_0640	EOG6DRPH4
Q9A1U7	Putative repressor protein	adcR	SPy_0092	11	32.2	12	38.7667	3	3	26.5	100110000	4	4	32	209510000	4	4	38.1	179970000	3	3	26.5	219720000	5	5	58.5	355290000	4	4	31.3	253070000	147	16.534	6.01	unreviewed	900432	15674315	Intracellular	No pathway	No CleavageSite	VBIStrPyo79812_0077	SPy_0092	87214	87657	444	+	PF01047; MarR	spy:SPy_0092, spz:M5005_Spy_0077	EOG6C2WMM
Q9A1E0	Serine/threonine transporter SstT	sstT	SPy_0324	8	5.53333	12	9.4	1	1	2.5	0	3	3	5.9	172710000	4	4	8.2	164510000	3	3	7.9	165080000	5	5	10.6	215580000	4	4	9.7	172620000	404	42.527	9.11	reviewed	900609	15674487	Multi-transmembrane	Sec-(SPI)	No CleavageSite	VBIStrPyo79812_0282	SPy_0324	285024	286238	1215	+	PF00375; SDF	spy:SPy_0324, spz:M5005_Spy_0275	EOG63Z78S
Q99YP4	Putative two-component responsible histidine kinase	rocA	SPy_1605	11	8.06667	24	17.4667	2	2	4.9	159530000	4	4	7.3	539090000	5	5	12	442060000	6	6	14.4	657810000	8	8	16.9	804920000	10	10	21.1	540010000	451	52.382	8.18	unreviewed	901853	15675487	Multi-transmembrane	Sec-(SPI)	No CleavageSite	VBIStrPyo79812_1399	SPy_1605	1324498	1325853	1356	-		spy:SPy_1605, spz:M5005_Spy_1318	EOG6GTZJS
Q99Z88	Uncharacterized protein	M5005_Spy1096	SPy_1344	6	23.0667	8	30.3333	1	1	12.8	0	3	3	34.6	88435000	2	2	21.8	74166000	2	2	21.8	75460000	3	3	34.6	109500000	3	3	34.6	81264000	133	14.444	6.79	unreviewed	901422	15675280	Intracellular	No pathway	No CleavageSite	VBIStrPyo79812_1174	SPy_1344	1112694	1113095	402	-	PF03061; 4HBT	spy:SPy_1344, spz:M5005_Spy_1096	EOG6G20MZ
Q9A055	Putative oxidoreductase	M5005_Spy0726	SPy_0925	21	35.0333	37	58.9	6	6	31.9	420400000	8	8	38.6	423290000	7	7	34.6	388060000	11	11	53.5	615800000	12	12	60.2	892410000	14	14	63	698890000	254	28.13	8.88	unreviewed	901078	15674945	Intracellular	No pathway	No CleavageSite	VBIStrPyo79812_0796	SPy_0925	768005	768769	765	+	PF00106; adh_short	spy:SPy_0925, spz:M5005_Spy_0726	EOG6N3CR8
Q99YV1	Putative GTP-binding protein TypA/BipA (Tyrosine phosphorylated protein A)	typA	SPy_1527	105	62.4333	126	65.1	34	34	62	14901000000	35	35	62.3	14483000000	36	36	63	18115000000	40	40	64.8	27468000000	44	44	65.7	26973000000	42	42	64.8	28863000000	613	68.53	5	unreviewed	901571	15675426	Intracellular	No pathway	No CleavageSite	VBIStrPyo79812_1333	SPy_1527	1255658	1257499	1842	-	PF00679; EFG_C, PF00009; GTP_EFTU, PF03144; GTP_EFTU_D2	spy:SPy_1527, spz:M5005_Spy_1255	EOG67HJSM
Q9A0A5	CCA-adding enzyme	cca	SPy_0866	22	22.3	42	43.1333	8	8	25.4	451030000	9	9	26.6	437040000	5	5	14.9	291440000	14	14	48.3	797500000	13	13	37.8	605990000	15	15	43.3	696410000	402	46.205	5.8	reviewed	901027	15674894	Intracellular	No pathway	No CleavageSite	VBIStrPyo79812_0743	SPy_0866	714022	715230	1209	+	PF01743; PolyA_pol	spy:SPy_0866, spz:M5005_Spy_0673	EOG65QWJN
P60187	Adapter protein MecA	mecA	SPy_0281	27	35.3	37	49.2667	9	9	40.7	621210000	8	8	30.8	615300000	10	10	34.4	684380000	13	13	49.8	1094600000	13	13	51.8	1079800000	11	11	46.2	1205700000	253	29.033	4.54	reviewed	900578	15674458	Intracellular	No pathway	No CleavageSite	VBIStrPyo79812_0247	SPy_0281	246522	247283	762	+	PF05389; MecA	spy:SPy_0281, spz:M5005_Spy_0239	EOG6M0T9P
P0C0E8	Energy-coupling factor transporter ATP-binding protein EcfA1	ecfA1	SPy_2195	23	37.1667	38	51.1333	5	5	25.4	335070000	10	10	47	359740000	8	8	39.1	395730000	11	11	44.1	759400000	13	13	50.9	593030000	14	14	58.4	614950000	279	31.079	5.05	reviewed	901857	15675928	Intracellular	No pathway	No CleavageSite	VBIStrPyo79812_1900	SPy_2195	1827187	1828026	840	-	PF00005; ABC_tran	spy:SPy_2195, spz:M5005_Spy_1846	EOG6T7N3V
Q9A118	Catabolite control protein A	ccpA	SPy_0514	63	75.1	85	82.6	19	19	71.5	6873200000	22	22	76.9	9831700000	22	22	76.9	12507000000	28	28	82.6	15997000000	29	29	82.9	16602000000	28	28	82.3	18784000000	333	36.687	6.14	unreviewed	900742	15674618	Intracellular	No pathway	No CleavageSite	VBIStrPyo79812_0439	SPy_0514	413464	414465	1002	+	PF00356; LacI	spy:SPy_0514	EOG6SJJMM
Q99YM8	Ribosomal RNA small subunit methyltransferase B	sunL	SPy_1627	19	16.1333	44	37.8667	6	6	17.3	292380000	6	6	14.5	276490000	7	7	16.6	321120000	12	12	27.3	460600000	16	16	41.8	609830000	16	16	44.5	539000000	440	49.524	8.07	unreviewed	901880	15675503	Intracellular	No pathway	No CleavageSite	VBIStrPyo79812_1419	SPy_1627	1348372	1349694	1323	-	PF01189; Nol1_Nop2_Fmu, PF01029; NusB	spy:SPy_1627	EOG6091D0
Q9A0A1	Uncharacterized protein	M5005_Spy0679	SPy_0873	15	23.1333	31	54.3333	5	5	20.4	193200000	4	4	19.4	279400000	6	6	29.6	426290000	9	9	48.6	477750000	14	14	69	582200000	8	8	45.4	537890000	216	24.992	6.79	unreviewed	901031	15674898	Intracellular	No pathway	No CleavageSite	VBIStrPyo79812_0749	SPy_0873	720721	721371	651	+	PF04607; RelA_SpoT	spy:SPy_0873, spz:M5005_Spy_0679	EOG6P5ZJ6
Q9A0F8	Putative glycosyl transferase	M5005_Spy0610	SPy_0794	10	23.4	26	52.9333	4	4	26	217710000	3	3	22.1	266030000	3	3	22.1	223650000	8	8	52.8	375790000	8	8	48.9	428940000	10	10	57.1	484350000	231	25.79	7.78	unreviewed	900968	15674837	Intracellular	No pathway	No CleavageSite	VBIStrPyo79812_0678	SPy_0794	654334	655029	696	+	PF00535; Glycos_transf_2	spy:SPy_0794, spz:M5005_Spy_0610	EOG6G20QX
Q99YV0	Uncharacterized protein	M5005_Spy1256	SPy_1528	14	38.7667	17	43.1333	6	6	45.7	249430000	4	4	34.9	207810000	4	4	35.7	165620000	6	6	45.7	384290000	6	6	47.3	301730000	5	5	36.4	525460000	129	15.065	9.79	unreviewed	901572	15675427	N-terminally anchored (No CS)	Sec-(SPI)	No CleavageSite	VBIStrPyo79812_1334	SPy_1528	1257682	1258071	390	-	PF00581; Rhodanese	spy:SPy_1528, spz:M5005_Spy_1256	EOG68DD6K
Q9A1H9	Putative ribosome biogenesis GTPase RsgA	rsgA	SPy_0263	16	28.1333	36	58.9667	5	5	28.6	155970000	3	3	13.4	180940000	8	8	42.4	382770000	9	9	46.2	442170000	14	14	68.6	410100000	13	13	62.1	451680000	290	32.844	6.8	reviewed	900563	15674443	Intracellular	No pathway	No CleavageSite	VBIStrPyo79812_0231	SPy_0263	227587	228459	873	+	PF03193; DUF258	spy:SPy_0263, spz:M5005_Spy_0223	EOG69SKDD
Q9A1C7	UDP-N-acetylmuramate--L-alanine ligase	murC	SPy_0345	53	53.7	52	55.6	17	17	52.3	3923700000	20	20	59	4857500000	16	16	49.8	5176100000	17	17	55.7	7957400000	18	18	55.7	9510800000	17	17	55.4	8126800000	442	49.563	5.72	reviewed	900623	15674501	Intracellular	No pathway	No CleavageSite	VBIStrPyo79812_0297	SPy_0345	302363	303691	1329	+	PF01225; Mur_ligase, PF02875; Mur_ligase_C, PF08245; Mur_ligase_M	spy:SPy_0345, spz:M5005_Spy_0290	EOG64BQ73
Q99Y36	Uncharacterized protein	M5005_Spy1602	SPy_1885	70	52.6	76	59.4	23	23	54.9	7894100000	22	22	48	8958900000	25	25	54.9	9460000000	26	26	60.6	17454000000	27	27	62.5	17118000000	23	23	55.1	14259000000	554	59.103	4.55	unreviewed	902093	15675702	Intracellular	No pathway	No CleavageSite	VBIStrPyo79812_1636	SPy_1885	1564273	1565937	1665	-	PF02734; Dak2	spy:SPy_1885, spz:M5005_Spy_1602	EOG60PHBN
Q99ZS9	UDP-N-acetylenolpyruvoylglucosamine reductase	murB	SPy_1101	28	39.4333	46	60.9	8	8	34.6	744560000	10	10	40.3	820790000	10	10	43.4	984880000	15	15	58.3	1483300000	16	16	62.7	1701300000	15	15	61.7	1519800000	295	32.355	6.65	reviewed	901222	15675084	Intracellular	No pathway	No CleavageSite	VBIStrPyo79812_0957	SPy_1101	900426	901313	888	+	PF01565; FAD_binding_4, PF02873; MurB_C	spy:SPy_1101, spz:M5005_Spy_0825	EOG60CWQ3
Q99Z34	D-alanine--D-alanine ligase	ddl	SPy_1421	19	23.1	32	41.5667	5	5	19.8	122930000	7	7	23.9	166440000	7	7	25.6	236570000	10	10	37.6	233720000	10	10	39.4	283440000	12	12	47.7	456410000	348	38.944	4.86	reviewed	901481	15675338	Intracellular	No pathway	No CleavageSite	VBIStrPyo79812_1237	SPy_1421	1179976	1181022	1047	-	PF07478; Dala_Dala_lig_C, PF01820; Dala_Dala_lig_N	spy:SPy_1421, spz:M5005_Spy_1158	EOG64BQ73
Q9A175	Ribonucleoside-diphosphate reductase, large chain	nrdE.1	SPy_0427	34	17.6667	75	40.3	10	10	16.1	371920000	10	10	15.8	378770000	14	14	21.1	513010000	25	25	36.8	889630000	26	26	41.3	734880000	24	24	42.8	737010000	726	80.918	5.85	unreviewed	900677	15674554	Intracellular	No pathway	No CleavageSite	VBIStrPyo79812_0361	SPy_0427	354748	356928	2181	+	PF02867; Ribonuc_red_lgC, PF00317; Ribonuc_red_lgN, PF08343; RNR_N	spy:SPy_0427, spz:M5005_Spy_0349	EOG6J48HC
P67268	Nucleoid-associated protein SPy_1862/M5005_Spy1580			8	24.5667	17	42.0667	1	1	8.1	0	3	3	22.2	75913000	4	4	43.4	75767000	7	7	42.4	85046000	6	6	42.4	110080000	4	4	41.4	80677000		10.968	4.97
P66176	50S ribosomal protein L29	rpmC	SPy_0059	10	40.6667	16	60.2667	3	3	39.7	170090000	2	2	29.4	133730000	5	5	52.9	115960000	4	4	52.9	202690000	5	5	54.4	222510000	7	7	73.5	634820000	68	7.957	9.31	reviewed	900411	15674295	Intracellular	No pathway	No CleavageSite	VBIStrPyo79812_0052	SPy_0059	68558	68764	207	+	PF00831; Ribosomal_L29	spy:SPy_0059, spz:M5005_Spy_0052	EOG6VTK8Z
Q9A1W2	50S ribosomal protein L5	rplE	SPy_0063	60	87.9667	64	90.7	20	20	86.7	20394000000	20	20	89.4	31818000000	20	20	87.8	35774000000	20	20	89.4	48246000000	23	23	93.3	59718000000	21	21	89.4	54023000000	180	19.803	9.35	reviewed	900415	15674299	Intracellular	No pathway	No CleavageSite	VBIStrPyo79812_0056	SPy_0063	69851	70393	543	+	PF00281; Ribosomal_L5, PF00673; Ribosomal_L5_C	spy:SPy_0063, spz:M5005_Spy_0056	EOG6M9F1R
Q9A121	Putative lactoylglutathione lyase	gloA	SPy_0511	13	38.9333	15	43.2	4	4	43.2	556730000	4	4	30.4	481240000	5	5	43.2	452140000	4	4	43.2	1024600000	6	6	43.2	1334200000	5	5	43.2	637170000	125	14.432	5.3	unreviewed	900739	15674615	Intracellular	No pathway	No CleavageSite	VBIStrPyo79812_0436	SPy_0511	411103	411480	378	-	PF00903; Glyoxalase	spy:SPy_0511, spz:M5005_Spy_0421	EOG6DVJXX
Q99YN3	Putative two-component response regulator	yvqC	SPy_1621	17	29.7333	32	53.2	6	6	29.6	131240000	5	5	24.4	187180000	6	6	35.2	233780000	10	10	48.8	240670000	10	10	50.2	454390000	12	12	60.6	356250000	213	23.679	5.63	unreviewed	901871	15675498	Intracellular	No pathway	No CleavageSite	VBIStrPyo79812_1414	SPy_1621	1343249	1343890	642	-	PF00196; GerE, PF00072; Response_reg	spy:SPy_1621, spz:M5005_Spy_1332	EOG69GZGV
Q99XS7	Putative pyruvate formate-lyase activating enzyme	M5005_Spy1749	SPy_2055	11	17.6667	24	41.1333	4	4	19.5	116750000	5	5	25.3	97874000	2	2	8.2	74261000	9	9	45.9	169390000	7	7	37	223590000	8	8	40.5	153600000	257	29.244	5.35	unreviewed	901706	15675825	Intracellular	No pathway	No CleavageSite	VBIStrPyo79812_1783	SPy_2055	1712230	1713003	774	+	PF04055; Radical_SAM	spy:SPy_2055, spz:M5005_Spy_1749	EOG63VBWZ
P60381	Regulatory protein Spx	spxA	SPy_1249	12	25.4	17	41.5333	4	4	25.4	116990000	4	4	25.4	178860000	4	4	25.4	234610000	6	6	38.8	322670000	6	6	47	331550000	5	5	38.8	331500000	134	15.518	5.63	reviewed	901349	15675209	N-terminally anchored (No CS)	Sec-(SPI)	No CleavageSite	VBIStrPyo79812_1092	SPy_1249	1030599	1031003	405	-	PF03960; ArsC	spy:SPy_1249, spz:M5005_Spy_0959	EOG6WQDCS
P66114	50S ribosomal protein L20	rplT	SPy_0806	17	42.8333	21	51.2333	5	5	31.1	3242500000	5	5	48.7	3181400000	7	7	48.7	6078000000	8	8	56.3	8132900000	6	6	48.7	8226800000	7	7	48.7	7388700000	119	13.614	10.83	reviewed	900979	15674848	Intracellular	No pathway	No CleavageSite	VBIStrPyo79812_0689	SPy_0806	662368	662727	360	+	PF00453; Ribosomal_L20	spy:SPy_0806, spz:M5005_Spy_0621	EOG6CGCMB
Q99YX2	Bifunctional protein FolD	folD	SPy_1502	28	35	48	65.2667	8	8	31.7	300670000	9	9	36.3	361610000	11	11	37	409020000	15	15	68	647960000	16	16	62.3	673030000	17	17	65.5	674420000	284	31.062	7.52	reviewed	901550	15675405	Intracellular	No pathway	No CleavageSite	VBIStrPyo79812_1311	SPy_1502	1232109	1232963	855	-	PF00763; THF_DHG_CYH, PF02882; THF_DHG_CYH_C	spy:SPy_1502, spz:M5005_Spy_1234	EOG6K6VBB
Q99Z41	Uncharacterized protein	M5005_Spy1150	SPy_1411	22	33.7	34	56.0333	8	8	36.8	289500000	6	6	27.5	243710000	8	8	36.8	275320000	13	13	64.7	469100000	11	11	55	594610000	10	10	48.4	477130000	258	28.816	7.28	unreviewed	901474	15675331	Intracellular	No pathway	No CleavageSite	VBIStrPyo79812_1230	SPy_1411	1170705	1171481	777	+		spy:SPy_1411, spz:M5005_Spy_1150	EOG6G20PN
Q99YX5	Putative geranyltranstransferase (Farnesyl diphosphate synthase)	fps	SPy_1498	9	10.5667	8	7.8	3	3	9.3	117480000	4	4	15.5	173880000	2	2	6.9	0	3	3	9.3	155500000	3	3	9.3	206640000	2	2	4.8	167710000	290	31.805	5.05	unreviewed	901547	15675402	Intracellular	No pathway	No CleavageSite	VBIStrPyo79812_1308	SPy_1498	1229551	1230423	873	-	PF00348; polyprenyl_synt	spy:SPy_1498, spz:M5005_Spy_1231	EOG6TN43W
Q9A1S1	Uncharacterized protein	eftLSL.B	SPy_0129	8	10.0333	12	21.9333	4	4	16.5	133130000	2	2	6.8	0	2	2	6.8	0	4	4	22.4	83993000	3	3	15.6	87252000	5	5	27.8	67664000	237	27.198	7.01	unreviewed	900461	15674344	N-terminally anchored (No CS)	Sec-(SPI)	No CleavageSite	VBIStrPyo79812_0111	SPy_0129	120682	121395	714	+	PF04203; Sortase	spy:SPy_0129, spz:M5005_Spy_0110	EOG6VF37N
Q9A0S0	Putative aspartate aminotransferase	aspC	SPy_0650	23	23.7667	37	42.4	9	9	27.5	369210000	8	8	26.2	366230000	6	6	17.6	345060000	13	13	40.6	720870000	11	11	40.3	684690000	13	13	46.3	656290000	397	43.433	5.45	unreviewed	900845	15674718	Intracellular	No pathway	No CleavageSite	VBIStrPyo79812_0552	SPy_0650	523708	524901	1194	+	PF00155; Aminotran_1_2	spy:SPy_0650, spz:M5005_Spy_0537	EOG6RRKNS
Q9A155	DNA translocase FtsK	ftsK	SPy_0458	41	24.1667	66	34.5333	15	15	26.5	523370000	15	15	26.5	455300000	11	11	19.5	441650000	21	21	33.7	931970000	23	23	35.2	890060000	22	22	34.7	884170000	801	89.272	5.29	reviewed	900700	15674577	Multi-transmembrane	Sec-(SPI)	No CleavageSite	VBIStrPyo79812_0386	SPy_0458	375224	377629	2406	+	PF09397; Ftsk_gamma, PF01580; FtsK_SpoIIIE	spy:SPy_0458, spz:M5005_Spy_0372	EOG6S52GD
Q9A196	UDP-N-acetylmuramoyl-L-alanyl-D-glutamate--L-lysine ligase	murE	SPy_0388	29	25.2333	48	44.6333	6	6	16.8	610710000	10	10	25.6	478720000	13	13	33.3	474270000	13	13	38.5	1000000000	17	17	47.8	1075900000	18	18	47.6	920860000	481	53.479	6.07	reviewed	900656	15674533	Intracellular	No pathway	No CleavageSite	VBIStrPyo79812_0335	SPy_0388	330615	332060	1446	-	PF02875; Mur_ligase_C, PF08245; Mur_ligase_M	spy:SPy_0388, spz:M5005_Spy_0325	EOG6PKFCR
Q99YC4	Putative phosphoglycerate mutase	SPy_1766	SPy_1766	22	27.8	30	38.2667	8	8	29.8	800170000	6	6	21.7	690760000	8	8	31.9	895150000	12	12	48.5	1442600000	10	10	32.3	1520400000	8	8	34	1597600000	235	26.745	4.98	unreviewed	902002	15675611	Intracellular	No pathway	No CleavageSite	VBIStrPyo79812_1536	SPy_1766	1462384	1463091	708	-	PF00300; His_Phos_1	spy:SPy_1766	EOG6TTVS2
P0C0I1	Superoxide dismutase [Mn]	sodA	SPy_1406	13	22.2333	22	50.4333	4	4	19.4	82495000	4	4	21.4	68732000	5	5	25.9	113640000	7	7	45.3	178530000	9	9	64.7	260170000	6	6	41.3	135080000	201	22.669	4.98	reviewed	901469	15675326	Intracellular	No pathway	No CleavageSite	VBIStrPyo79812_1225	SPy_1406	1164948	1165553	606	-	PF02777; Sod_Fe_C, PF00081; Sod_Fe_N	spy:SPy_1406, spz:M5005_Spy_1145	EOG63NMNT
Q99ZA6	D-alanine--poly(phosphoribitol) ligase subunit 1	dltA	SPy_1312	68	53.7667	89	61.6	22	22	54.5	3918900000	23	23	54.1	5705900000	23	23	52.7	4379500000	26	26	57.2	7149300000	33	33	63.9	10447000000	30	30	63.7	9317500000	512	56.951	5.05	reviewed	901401	15675261	Intracellular	No pathway	No CleavageSite	VBIStrPyo79812_1149	SPy_1312	1089264	1090802	1539	-	PF00501; AMP-binding, PF13193; AMP-binding_C	spy:SPy_1312, spz:M5005_Spy_1073	EOG6QP0WP
Q9A0J4	Uncharacterized protein	M5005_Spy0574	SPy_0752	43	38.7333	50	45.4	15	15	40.3	1534000000	15	15	40.6	2560800000	13	13	35.3	1636200000	17	17	43.8	4006200000	17	17	47.4	3628400000	16	16	45	3461400000	340	37.347	5.97	unreviewed	900932	15674801	Intracellular	No pathway	No CleavageSite	VBIStrPyo79812_0641	SPy_0752	613218	614240	1023	+	PF00781; DAGK_cat	spy:SPy_0752, spz:M5005_Spy_0574	EOG613098
Q99YE4	Putative mannose-specific phosphotransferase system component IID	manN	SPy_1740	38	42.9333	38	44.3667	12	12	43.6	8714800000	14	14	43.6	9534500000	12	12	41.6	8543500000	12	12	43.6	16292000000	14	14	43.6	17662000000	12	12	45.9	18040000000	303	33.192	8.84	unreviewed	901975	15675589	Multi-transmembrane	Sec-(SPI)	No CleavageSite	VBIStrPyo79812_1514	SPy_1740	1441794	1442705	912	+	PF03613; EIID-AGA	spy:SPy_1740, spz:M5005_Spy_1481	EOG6F81T1
Q99Y52	Uncharacterized protein	M5005_Spy1584	SPy_1866	22	24.3333	33	35.9	9	9	31.9	218840000	7	7	23.1	212050000	6	6	18	174950000	9	9	31.6	407000000	13	13	39.3	418690000	11	11	36.8	348560000	389	42.387	7.61	unreviewed	902076	15675685	N-terminally anchored (No CS)	Sec-(SPI)	No CleavageSite	VBIStrPyo79812_1618	SPy_1866	1547842	1549011	1170	+	PF03486; HI0933_like	spy:SPy_1866, spz:M5005_Spy_1584	EOG6677RK
Q99YE7	Uncharacterized protein	M5005_Spy1478	SPy_1737	22	42.6	43	75.0667	6	6	41.9	416820000	9	9	50.7	370860000	7	7	35.2	453710000	15	15	76.7	949330000	14	14	72.2	798980000	14	14	76.3	713290000	270	30.86	5.78	unreviewed	901972	15675586	Intracellular	No pathway	No CleavageSite	VBIStrPyo79812_1511	SPy_1737	1438723	1439535	813	+	PF08282; Hydrolase_3	spy:SPy_1737, spz:M5005_Spy_1478	EOG6K13W0
Q9A1J9	Uncharacterized protein	SPy_0238	SPy_0238	13	33.7667	22	52.8	3	3	24.2	219580000	4	4	35.5	491340000	6	6	41.6	747600000	6	6	45	739510000	8	8	56.7	1229800000	8	8	56.7	889240000	236	24.874	5.81	unreviewed	900543	15674423	Intracellular	No pathway	No CleavageSite	VBIStrPyo79812_0210	SPy_0238	207545	208255	711	+	PF01987; AIM24	spy:SPy_0238	EOG6GJBSD
Q99ZX2	Uncharacterized protein	M5005_Spy0759	SPy_1034	16	27	30	41.8	3	3	19.8	198220000	7	7	34.2	241440000	6	6	27	236740000	9	9	45.6	424220000	9	9	36.5	466970000	12	12	43.3	434840000	263	29.57	5.81	unreviewed	901166	15675031	Intracellular	No pathway	No CleavageSite	VBIStrPyo79812_0892	SPy_1034	844696	845487	792	-	PF07685; GATase_3	spy:SPy_1034, spz:M5005_Spy_0759	EOG67X1W5
Q7DAM8	ABC transporter (ATP-binding protein)	mtsB	SPy_0454	27	37.7333	37	46.4667	12	12	48.1	1139200000	8	8	36.1	1031400000	7	7	29	802200000	12	12	44.8	2245600000	12	12	45.2	1610700000	13	13	49.4	2129200000	241	26.777	7.52	unreviewed	900697	15674574	Intracellular	No pathway	No CleavageSite	VBIStrPyo79812_0383	SPy_0454	372473	373198	726	+	PF00005; ABC_tran	spy:SPy_0454, spz:M5005_Spy_0369	EOG6VXF80
P0C0F5	UDP-glucose 6-dehydrogenase	hasB	SPy_2201	91	70.3333	105	74.3	31	31	72.4	15664000000	29	29	66.2	17302000000	31	31	72.4	18730000000	34	34	72.4	38777000000	37	37	78.1	32162000000	34	34	72.4	32307000000	402	45.541	7.4	reviewed	901876	15675934	Intracellular	No pathway	No CleavageSite	VBIStrPyo79812_1906	SPy_2201	1833920	1835128	1209	+	PF00984; UDPG_MGDP_dh, PF03720; UDPG_MGDP_dh_C, PF03721; UDPG_MGDP_dh_N	spy:SPy_2201, spz:M5005_Spy_1852	EOG61CM1K
Q9A058	Putative GTP-binding protein	hflX	SPy_0922	34	27.9333	53	42.6333	12	12	26.7	524440000	10	10	25.5	609790000	12	12	31.6	619240000	17	17	40.8	990200000	19	19	48.3	1241900000	17	17	38.8	1239700000	413	47.154	6.49	unreviewed	901075	15674942	Intracellular	No pathway	No CleavageSite	VBIStrPyo79812_0793	SPy_0922	765192	766433	1242	+	PF13167; GTP-bdg_N, PF01926; MMR_HSR1	spy:SPy_0922, spz:M5005_Spy_0723	EOG60SCM2
Q9A108	Two-component response regulator	vicR	SPy_0528	36	54.9667	65	77.2667	11	11	54.7	1683700000	11	11	44.5	1947400000	14	14	65.7	2842400000	20	20	78	4860200000	23	23	78	3936500000	22	22	75.8	4199700000	236	27.067	5.25	unreviewed	900752	15674628	Intracellular	No pathway	No CleavageSite	VBIStrPyo79812_0450	SPy_0528	426384	427094	711	+	PF00072; Response_reg, PF00486; Trans_reg_C	spy:SPy_0528, spz:M5005_Spy_0435	EOG6G4VQG
Q99ZX1	Putative UDP-N-acetylmuramyl tripeptide synthetase	SPy_1035	SPy_1035	40	30.5	52	43.9667	14	14	31.5	658800000	15	15	34.8	725500000	11	11	25.2	566650000	19	19	48.3	1265300000	16	16	39.3	1382700000	17	17	44.3	1207300000	447	49.223	6.65	unreviewed	901167	15675032	Intracellular	No pathway	No CleavageSite	VBIStrPyo79812_0893	SPy_1035	845487	846830	1344	-	PF08353; DUF1727, PF08245; Mur_ligase_M	spy:SPy_1035	EOG6MPWVZ
Q99Z49	S-adenosylmethionine:tRNA ribosyltransferase-isomerase	queA	SPy_1400	35	50.3667	47	57.3	13	13	54.4	1301900000	11	11	48.2	1205300000	11	11	48.5	1476400000	14	14	53.2	2909800000	17	17	60.2	2597300000	16	16	58.5	2478800000	342	38.328	5.74	reviewed	901464	15675321	Intracellular	No pathway	No CleavageSite	VBIStrPyo79812_1220	SPy_1400	1161365	1162393	1029	+	PF02547; Queuosine_synth	spy:SPy_1400, spz:M5005_Spy_1140	EOG6X6RBB
Q9A0W8	Uncharacterized protein	M5005_Spy0480	SPy_0580	60	33.7333	109	50.8	23	23	36.6	1080400000	17	17	30.8	838360000	20	20	33.8	1059300000	36	36	51	2023200000	36	36	53.1	2056600000	37	37	48.3	1889500000	710	78.802	5.76	unreviewed	900794	15674668	Intracellular	No pathway	No CleavageSite	VBIStrPyo79812_0497	SPy_0580	468485	470617	2133	+	PF00575; S1, PF09371; Tex_N	spy:SPy_0580, spz:M5005_Spy_0480	EOG6WT8CC
Q9A034	Uncharacterized protein	SPy_0948	SPy_0948	23	35.3333	33	55.9667	7	7	34.3	421230000	6	6	29.9	450340000	10	10	41.8	673110000	10	10	54.5	958100000	12	12	60.4	1073200000	11	11	53	1060800000	268	30.383	8.15	unreviewed	901099	15674966	Intracellular	No pathway	No CleavageSite	VBIStrPyo79812_0815	SPy_0948	784595	785401	807	-	PF09509; Hypoth_Ymh	spy:SPy_0948	EOG6Z3KN6
Q99YG5	Putative cation-transporting ATP-ase-copper transport operon	copA	SPy_1715	20	16.0333	33	24.6	8	8	19.1	255750000	8	8	18.4	360830000	4	4	10.6	184990000	12	12	26.9	457450000	11	11	22.6	594800000	10	10	24.3	565630000	743	78.925	5.5	unreviewed	901953	15675567	Multi-transmembrane	Sec-(SPI)	No CleavageSite	VBIStrPyo79812_1492	SPy_1715	1420268	1422499	2232	-	PF00122; E1-E2_ATPase, PF00403; HMA, PF00702; Hydrolase	spy:SPy_1715	EOG6742RM
Q9A1A4	Putative hemolysin	hlyX	SPy_0378	10	6.5	22	14.8667	3	3	5.9	155280000	3	3	5.9	143230000	4	4	7.7	106260000	8	8	15.3	359690000	7	7	13.1	338990000	7	7	16.2	167210000	444	49.802	4.56	unreviewed	900648	15674525	Multi-transmembrane	Sec-(SPI)	No CleavageSite	VBIStrPyo79812_0326	SPy_0378	322545	323879	1335	+	PF00571; CBS, PF03471; CorC_HlyC, PF01595; DUF21	spy:SPy_0378	EOG60W7V4
P0C0C6	Chaperone protein DnaK	dnaK	SPy_1760	119	70.4333	137	72.2	35	35	62.3	9617100000	43	43	75.8	14282000000	41	41	73.2	20251000000	46	46	71.9	35040000000	50	50	73.8	32042000000	41	41	70.9	26678000000	608	64.88	4.75	reviewed	901995	15675606	Intracellular	No pathway	No CleavageSite	VBIStrPyo79812_1531	SPy_1760	1457334	1459160	1827	-	PF00012; HSP70	spy:SPy_1760, spz:M5005_Spy_1498	EOG6JMMSV
Q9A106	Uncharacterized protein	vicX	SPy_0530	12	16.7333	19	28.1333	5	5	19	125100000	2	2	7.8	42148000	5	5	23.4	104030000	7	7	26.4	225410000	5	5	21.2	154010000	7	7	36.8	159910000	269	30.076	5.74	unreviewed	900754	15674630	Intracellular	No pathway	No CleavageSite	VBIStrPyo79812_0452	SPy_0530	428443	429252	810	+	PF00753; Lactamase_B	spy:SPy_0530, spz:M5005_Spy_0437	EOG65BDPF
P68999	tRNA-specific adenosine deaminase	tadA		12	27.8667	21	53.7667	5	5	31	154190000	3	3	25.1	145190000	4	4	27.5	146370000	8	8	56.1	318040000	6	6	49.1	327280000	7	7	56.1	268140000		19.277	6.04	reviewed	3572724						SPy_0209					PF00383; dCMP_cyt_deam_1	spz:M5005_Spy_0179	EOG64FKGZ
Q99YD7	Putative beta-ketoacyl-ACP synthase II	fabF	SPy_1748	75	85.5333	93	88	27	27	87.8	16286000000	25	25	85.6	13719000000	23	23	83.2	20467000000	32	32	88	39720000000	32	32	88	32314000000	29	29	88	32223000000	410	43.624	5.57	unreviewed	901983	15675597	Intracellular	No pathway	No CleavageSite	VBIStrPyo79812_1522	SPy_1748	1449028	1450260	1233	-	PF00109; ketoacyl-synt, PF02801; Ketoacyl-synt_C	spy:SPy_1748, spz:M5005_Spy_1489	EOG6DG2SR
Q99Y32	Uncharacterized protein	M5005_Spy1613	SPy_1897	12	18.7333	24	32.4	6	6	26.3	279000000	4	4	17.8	214200000	2	2	12.1	102640000	8	8	29.2	431230000	8	8	29.2	395140000	8	8	38.8	375070000	281	31.616	9.39	unreviewed	900369	15675710	Multi-transmembrane	Sec-(SPI)	No CleavageSite	VBIStrPyo79812_1645	SPy_1897	1573602	1574447	846	+	PF00924; MS_channel	spy:SPy_1897, spz:M5005_Spy_1613	EOG67X1VV
Q99Y58	Xaa-Pro dipeptidyl-peptidase	pepX	SPy_1858	55	30.6	96	51.9333	17	17	28.3	1624600000	17	17	27.8	1037200000	21	21	35.7	1390600000	32	32	54.3	2951600000	33	33	52.2	3142500000	31	31	49.3	2393100000	760	86.684	5.68	reviewed	902070	15675679	Intracellular	No pathway	No CleavageSite	VBIStrPyo79812_1612	SPy_1858	1541907	1544189	2283	+	PF02129; Peptidase_S15, PF08530; PepX_C, PF09168; PepX_N	spy:SPy_1858, spz:M5005_Spy_1577	EOG6WT8C3
P68892	Protein GrpE	grpE	SPy_1761	25	48.4333	30	61.2667	10	10	63.2	837220000	7	7	32.6	780250000	8	8	49.5	797010000	10	10	63.2	2021200000	11	11	63.2	1744100000	9	9	57.4	1332400000	177	22.041	4.74	reviewed	901997	15675607	Intracellular	No pathway	No CleavageSite	VBIStrPyo79812_1532	SPy_1761	1459341	1459874	534	-	PF01025; GrpE	spy:SPy_1761, spz:M5005_Spy_1499	EOG6FJNJ9
Q9A1H6	Uncharacterized protein	M5005_Spy0226	SPy_0266	32	29.3667	49	46.0333	9	9	24.8	417730000	11	11	28.8	342020000	12	12	34.5	383950000	16	16	43.5	683260000	17	17	47.3	931250000	16	16	47.3	805750000	423	47.674	5.72	unreviewed	900566	15674446	N-terminally anchored (No CS)	Sec-(SPI)	No CleavageSite	VBIStrPyo79812_0234	SPy_0266	229758	231029	1272	+	PF02646; RmuC	spy:SPy_0266, spz:M5005_Spy_0226	EOG6T4S02
Q9A0C4	Putative ABC transporter (ATP-binding protein)	SPy_0837	SPy_0837	19	46.0333	28	59.3667	5	5	35.5	1156400000	7	7	50.4	1398900000	7	7	52.2	1345000000	10	10	64.9	2787700000	8	8	56.6	2890900000	10	10	56.6	2435400000	236	25.158	6.81	unreviewed	901003	15674872	Intracellular	No pathway	No CleavageSite	VBIStrPyo79812_0715	SPy_0837	689155	689865	711	+	PF00005; ABC_tran	spy:SPy_0837	EOG6T7N3V
P64110	3-hydroxyacyl-[acyl-carrier-protein] dehydratase FabZ	fabZ	SPy_1746	19	41.2667	26	47.7333	3	3	28.8	184810000	8	8	47.5	2562700000	8	8	47.5	4877800000	8	8	47.5	4828000000	9	9	47.5	5256500000	9	9	48.2	5335400000	140	15.314	7.5	reviewed	901981	15675595	Intracellular	No pathway	No CleavageSite	VBIStrPyo79812_1520	SPy_1746	1448107	1448529	423	-	PF07977; FabA	spy:SPy_1746, spz:M5005_Spy_1487	EOG6JTCGM
Q99XQ7	Elongation factor Ts	tsf	SPy_2093	62	70.3	78	81.6333	21	21	72.8	12174000000	19	19	61.8	12892000000	22	22	76.3	22034000000	27	27	82.4	34565000000	25	25	82.4	35102000000	26	26	80.1	30579000000	346	37.204	4.97	reviewed	901734	15675850	Intracellular	No pathway	No CleavageSite	VBIStrPyo79812_1814	SPy_2093	1747362	1748402	1041	+	PF00889; EF_TS, PF00627; UBA	spy:SPy_2093, spz:M5005_Spy_1781	EOG66B42N
Q9A1B5	Uncharacterized protein	M5005_Spy0305	SPy_0363	8	17.7333	14	24.9	3	3	19.7	402760000	2	2	16.2	339610000	3	3	17.3	485930000	5	5	24.9	1203000000	4	4	24.9	821280000	5	5	24.9	707390000	173	19.627	6.13	unreviewed	900636	15674513	Intracellular	No pathway	No CleavageSite	VBIStrPyo79812_0314	SPy_0363	314275	314796	522	+	PF12850; Metallophos_2	spy:SPy_0363, spz:M5005_Spy_0305	EOG6D2M09
Q9A1V9	50S ribosomal protein L6	rplF	SPy_0066	35	73.6	43	79.0333	11	11	73.6	7613200000	13	13	73.6	9132300000	11	11	73.6	10973000000	13	13	73.6	21957000000	16	16	86	18999000000	14	14	77.5	18066000000	178	19.42	9.55	reviewed	900418	15674302	Intracellular	No pathway	No CleavageSite	VBIStrPyo79812_0059	SPy_0066	71346	71882	537	+	PF00347; Ribosomal_L6	spy:SPy_0066, spz:M5005_Spy_0059	EOG67DPRD
Q99ZR2	Uncharacterized protein	M5005_Spy0843	SPy_1121	20	50.1333	31	64.0667	6	6	53	378070000	8	8	53.9	874250000	6	6	43.5	815010000	10	10	63.5	1653400000	10	10	60.9	1408300000	11	11	67.8	1394400000	115	13.421	9.42	unreviewed	901239	15675101	Intracellular	No pathway	No CleavageSite	VBIStrPyo79812_0975	SPy_1121	918286	918633	348	-	PF08866; DUF1831	spy:SPy_1121, spz:M5005_Spy_0843	EOG61S35Q
Q9A0V9	Putative protease	SPy_0591	SPy_0591	31	32.7	54	47.4333	8	8	25	664790000	11	11	37.1	575150000	12	12	36	704160000	16	16	41.6	1359200000	18	18	49.8	1698600000	20	20	50.9	1161800000	428	47.824	5.86	unreviewed	900803	15674677	Intracellular	No pathway	No CleavageSite	VBIStrPyo79812_0506	SPy_0591	475960	477246	1287	+	PF01136; Peptidase_U32	spy:SPy_0591	EOG6GJBTC
Q99YY2	Uncharacterized protein	M5005_Spy1224	SPy_1491	17	33.7	20	38.4333	6	6	34.9	251130000	5	5	31.8	413490000	6	6	34.4	394180000	6	6	33.8	616230000	7	7	45.6	1094700000	7	7	35.9	634930000	195	22.633	9.36	unreviewed	901540	15675395	N-terminally anchored (No CS)	Sec-(SPI)	No CleavageSite	VBIStrPyo79812_1301	SPy_1491	1223011	1223598	588	-	PF09911; DUF2140	spy:SPy_1491, spz:M5005_Spy_1224	EOG6PCQ1J
Q9A050	Uncharacterized protein	SPy_0930	SPy_0930	16	24.8333	19	28.9667	6	6	27.6	96236000	5	5	24.1	121190000	5	5	22.8	106580000	6	6	27.2	229730000	6	6	27.2	303140000	7	7	32.5	183290000	228	25.337	5.15	unreviewed	901083	15674950	Intracellular	No pathway	No CleavageSite	VBIStrPyo79812_0801	SPy_0930	773134	773820	687	+	PF04816; DUF633	spy:SPy_0930	EOG6716R9
Q9A1U6	ABC transporter (ATP-binding protein)	adcC	SPy_0093	15	39.8667	26	64.8667	5	5	50.6	422310000	7	7	49.8	512400000	3	3	19.2	327520000	10	10	65.7	1262000000	8	8	59.4	722110000	8	8	69.5	922350000	234	26.932	7.8	unreviewed	900433	15674316	Intracellular	No pathway	No CleavageSite	VBIStrPyo79812_0078	SPy_0093	87676	88380	705	+	PF00005; ABC_tran	spy:SPy_0093, spz:M5005_Spy_0078	EOG6VXF80
P66157	50S ribosomal protein L28	rpmB	SPy_1888	25	71.4667	26	79	9	9	79	3335000000	8	8	67.7	2604800000	8	8	67.7	3924100000	8	8	67.7	7532100000	9	9	90.3	5811600000	9	9	79	7784600000	62	6.924	11.19	reviewed	902095	15675704	Intracellular	No pathway	No CleavageSite	VBIStrPyo79812_1638	SPy_1888	1566454	1566642	189	-	PF00830; Ribosomal_L28	spy:SPy_1888, spz:M5005_Spy_1606	EOG6W727M
Q7DAL9	Putative DNA binding regulatory protein-lantibiotic associated	srtR	SPy_1081	11	16.5	17	24.8667	4	4	17.5	52820000	4	4	17.5	139030000	3	3	14.5	193350000	6	6	25.9	244660000	6	6	26.3	293740000	5	5	22.4	274070000	228	26.911	5.21	unreviewed	901206	15675069	Intracellular	No pathway	No CleavageSite	VBIStrPyo79812_0936	SPy_1081	886526	887212	687	+	PF00072; Response_reg, PF00486; Trans_reg_C	spy:SPy_1081, spz:M5005_Spy_0804	EOG6G4VQG
Q99ZX8	Putative acetoin dehydrogenase (TPP-dependent) alpha chain	acoA	SPy_1026	58	55.9333	75	75.6667	19	19	45.7	7439300000	20	20	61.2	5727500000	19	19	60.9	6516000000	23	23	64.9	14932000000	27	27	83.2	13493000000	25	25	78.9	13948000000	322	35.422	5.26	unreviewed	901160	15675025	Intracellular	No pathway	No CleavageSite	VBIStrPyo79812_0884	SPy_1026	834565	835533	969	+	PF00676; E1_dh	spy:SPy_1026, spz:M5005_Spy_0751	EOG6JMMWC
Q9A1Y0	Uncharacterized protein	M5005_Spy0036	SPy_0039	8	23.4667	24	66.8667	4	4	35.9	195730000	2	2	20.7	82359000	2	2	13.8	118030000	9	9	64.8	341730000	8	8	71	196240000	7	7	64.8	297600000	56	16.941	5.88	unreviewed	900397	15674281	Intracellular	No pathway	No CleavageSite	VBIStrPyo79812_0037	SPy_0039	55246	55416	171	+	PF01451; LMWPc	spy:SPy_0039, spz:M5005_Spy_0036	EOG6MH5JB
Q9A0S4	Putative cell-division ATP-binding protein	ftsE	SPy_0644	43	60.4333	60	76.9667	13	13	53.5	2243100000	15	15	63.9	2794200000	15	15	63.9	2116000000	19	19	76.5	4587100000	20	20	77.4	5915700000	21	21	77	4991900000	230	26.144	9.52	unreviewed	900840	15674714	Intracellular	No pathway	No CleavageSite	VBIStrPyo79812_0546	SPy_0644	517210	517902	693	+	PF00005; ABC_tran	spy:SPy_0644, spz:M5005_Spy_0531	EOG6T7N3V
Q9A1F2	Probable nicotinate-nucleotide adenylyltransferase	nadD	SPy_0308	21	38.7333	27	48.1333	6	6	35.2	569760000	7	7	40.5	664260000	8	8	40.5	749190000	9	9	51	1413400000	9	9	46.7	1735500000	9	9	46.7	1269700000	210	24.354	5.34	reviewed	900597	15674475	Intracellular	No pathway	No CleavageSite	VBIStrPyo79812_0270	SPy_0308	274191	274823	633	+	PF01467; CTP_transf_2	spy:SPy_0308, spz:M5005_Spy_0263	EOG6F55KJ
Q9A1Z4	Putative acyl carrier protein	acpP.2	SPy_0023	5	20	10	39.2	0	0	0	0	2	2	21.2	0	3	3	38.8	175950000	2	2	20	135150000	4	4	48.8	155030000	4	4	48.8	128050000	60	9.518	4.46	unreviewed	900383	15674267	Intracellular	No pathway	No CleavageSite	VBIStrPyo79812_0022	SPy_0023	35061	35243	183	+	PF00550; PP-binding	spy:SPy_0023, spz:M5005_Spy_0021	EOG6MWNJM
Q99YM6	Putative primosomal replication factor Y	priA	SPy_1629	17	10.3	43	24.0333	5	5	9.2	108040000	5	5	10.5	113780000	7	7	11.2	140010000	12	12	20.8	209580000	17	17	28.8	366040000	14	14	22.5	256390000	794	90.259	9.03	unreviewed	901882	15675505	Intracellular	No pathway	No CleavageSite	VBIStrPyo79812_1421	SPy_1629	1350681	1353065	2385	-	PF00271; Helicase_C, PF04851; ResIII	spy:SPy_1629, spz:M5005_Spy_1339	EOG6KT2K4
Q99YL3	UPF0398 protein SPy_1647/M5005_Spy1353	SPy_1647	SPy_1647	6	13.5	9	21.8667	2	2	13.5	26515000	2	2	13.5	42331000	2	2	13.5	34319000	3	3	21.1	78006000	3	3	21.1	84758000	3	3	23.4	64545000	171	20.425	5.11	reviewed	901901	15675519	Intracellular	No pathway	No CleavageSite	VBIStrPyo79812_1435	SPy_1647	1366010	1366525	516	-	PF06908; DUF1273	spy:SPy_1647, spz:M5005_Spy_1353	EOG64NB2D
Q99XK9	Histidine--tRNA ligase	hisS	SPy_2157	63	49.2667	74	53.7	21	21	52.1	4330900000	22	22	54.2	4223800000	20	20	41.5	4894400000	23	23	52.6	9566600000	26	26	53.8	8889500000	25	25	54.7	11108000000	426	48.17	5.2	reviewed	901792	15675899	Intracellular	No pathway	No CleavageSite	VBIStrPyo79812_1869	SPy_2157	1797587	1798867	1281	-	PF03129; HGTP_anticodon	spy:SPy_2157, spz:M5005_Spy_1814	EOG6BPDH4
Q99XZ6	Uncharacterized protein	M5005_Spy1659	SPy_1945	18	27.3333	27	36.8	5	5	18.8	387630000	9	9	41.6	604420000	4	4	21.6	389580000	9	9	35.6	1002900000	10	10	42	1010500000	8	8	32.8	1017900000	250	28.488	4.74	unreviewed	901624	15675747	Intracellular	No pathway	No CleavageSite	VBIStrPyo79812_1694	SPy_1945	1617452	1618204	753	-	PF07179; SseB	spy:SPy_1945, spz:M5005_Spy_1659	EOG6FNHRG
Q99Y00	Uncharacterized protein	mrnC	SPy_1940	11	27.2333	16	37.7	4	4	35	71307000	6	6	40.9	112810000	1	1	5.8	0	3	3	29.9	112480000	7	7	41.6	154000000	6	6	41.6	165490000	137	15.797	8.6	unreviewed	901620	15675743	Intracellular	No pathway	No CleavageSite	VBIStrPyo79812_1687	SPy_1940	1614376	1614789	414	-	PF00636; Ribonuclease_3	spy:SPy_1940, spz:M5005_Spy_1654	EOG6W45XT
Q99YV6	Cell division protein	ftsA	SPy_1521	62	57.6667	81	66.8667	19	19	54.2	4227100000	21	21	59.3	3964800000	22	22	59.5	4389300000	27	27	66.7	7741000000	28	28	68.9	10787000000	26	26	65	9713500000	454	49.306	4.83	unreviewed	901566	15675421	Intracellular	No pathway	No CleavageSite	VBIStrPyo79812_1327	SPy_1521	1249736	1251100	1365	-	PF11983; DUF3484, PF02491; SHS2_FTSA	spy:SPy_1521, spz:M5005_Spy_1250	EOG6TR0B6
Q9A0H6	Putative ABC transporter (ATP-binding protein)	SPy_0773	SPy_0773	13	28.4	20	48.3667	4	4	26.6	163330000	6	6	36.5	111300000	3	3	22.1	166100000	7	7	50.5	408000000	7	7	50.5	261490000	6	6	44.1	311740000	222	24.564	6.65	unreviewed	900950	15674819	Intracellular	No pathway	No CleavageSite	VBIStrPyo79812_0660	SPy_0773	629634	630302	669	+	PF00005; ABC_tran	spy:SPy_0773	EOG6T7N3V
P66567	30S ribosomal protein S4	rpsD	SPy_2178	78	80.3	87	90.1	25	25	76.8	21294000000	26	26	81.8	15751000000	27	27	82.3	18163000000	28	28	90.1	33282000000	31	31	90.1	46240000000	28	28	90.1	48058000000	203	23.108	9.98	reviewed	901807	15675914	Intracellular	No pathway	No CleavageSite	VBIStrPyo79812_1885	SPy_2178	1811218	1811829	612	-	PF00163; Ribosomal_S4, PF01479; S4	spy:SPy_2178, spz:M5005_Spy_1831	EOG6N3CXM
P60419	UPF0298 protein SPy_0397/M5005_Spy0329	SPy_0397	SPy_0397	15	45.8	24	78	6	6	52.7	309730000	4	4	39.6	388960000	5	5	45.1	306750000	9	9	83.5	808920000	7	7	74.7	621030000	8	8	75.8	892680000	91	11.096	9.54	reviewed	900661	15674538	Intracellular	No pathway	No CleavageSite	VBIStrPyo79812_0340	SPy_0397	335885	336160	276	+	PF09902; DUF2129	spy:SPy_0397, spz:M5005_Spy_0329	EOG6Z9B79
P64064	GTPase Der	der	SPy_0341	59	53	85	66.0667	19	19	49.8	1939700000	18	18	52.5	2063000000	22	22	56.7	3078100000	26	26	65.4	4692300000	32	32	73.2	6488200000	27	27	59.6	4988500000	436	48.771	5.29	reviewed	900620	15674498	Intracellular	No pathway	No CleavageSite	VBIStrPyo79812_0294	SPy_0341	296863	298173	1311	+	PF01926; MMR_HSR1	spy:SPy_0341, spz:M5005_Spy_0287	EOG6DC6K1
P0C0B6	Chaperone protein DnaJ	dnaJ	SPy_1759	50	39.1667	76	61.3667	17	17	40.5	2566700000	16	16	33.9	3479100000	17	17	43.1	2956000000	24	24	53.7	6879800000	28	28	67.2	6589700000	24	24	63.2	6744000000	378	40.469	7.2	reviewed	901992	15675605	Intracellular	No pathway	No CleavageSite	VBIStrPyo79812_1530	SPy_1759	1455917	1457053	1137	-	PF01556; CTDII, PF00226; DnaJ, PF00684; DnaJ_CXXCXGXG	spy:SPy_1759, spz:M5005_Spy_1497	EOG6BPDKP
Q9A1I3	Uncharacterized protein	M5005_Spy0219	SPy_0259	19	29.1	23	41.5667	4	4	24.3	221430000	7	7	29.3	243900000	8	8	33.7	227620000	7	7	40.2	441500000	8	8	39.9	537150000	8	8	44.6	596290000	276	31.36	6.86	unreviewed	900559	15674439	Intracellular	No pathway	No CleavageSite	VBIStrPyo79812_0227	SPy_0259	223709	224539	831	-	PF01418; HTH_6, PF01380; SIS	spy:SPy_0259, spz:M5005_Spy_0219	EOG6FRD0R
Q99Z75	Putative biotin operon repressor	birA	SPy_1362	22	29.2667	38	51.2	7	7	28.4	535420000	6	6	24.3	321110000	9	9	35.1	375270000	13	13	49.8	838560000	12	12	46	928040000	13	13	57.8	1067200000	313	34.813	6.55	unreviewed	901436	15675294	Intracellular	No pathway	No CleavageSite	VBIStrPyo79812_1188	SPy_1362	1129645	1130586	942	+	PF02237; BPL_C, PF03099; BPL_LplA_LipB, PF08279; HTH_11	spy:SPy_1362, spz:M5005_Spy_1110	EOG6DNTBX
P65103	Isopentenyl-diphosphate delta-isomerase	fni	SPy_0879	11	13.8	23	29.6	1	1	4.9	0	3	3	12.8	104530000	7	7	23.7	206160000	7	7	27.1	202540000	8	8	28.9	244150000	8	8	32.8	228000000	329	36.626	6.24	reviewed	901037	15674904	Intracellular	No pathway	No CleavageSite	VBIStrPyo79812_0755	SPy_0879	726374	727363	990	+	PF01070; FMN_dh	spy:SPy_0879, spz:M5005_Spy_0685	EOG62C9GJ
Q99YF6	Uncharacterized protein	M5005_Spy1469	SPy_1727	23	29.5333	55	66	6	6	20.9	925160000	9	9	34.6	974810000	8	8	33.1	931260000	19	19	66.5	1779900000	19	19	66.9	2692600000	17	17	64.6	2074000000	263	30.973	9.39	unreviewed	901963	15675577	Intracellular	No pathway	No CleavageSite	VBIStrPyo79812_1502	SPy_1727	1431030	1431821	792	-	PF01636; APH	spy:SPy_1727, spz:M5005_Spy_1469	EOG6N0HN7
P63415	Acetate kinase	ackA	SPy_0109	52	54.6667	74	71.2667	18	18	56	5151000000	17	17	52.5	5885700000	17	17	55.5	6038400000	25	25	70.4	13707000000	24	24	64.3	14456000000	25	25	79.1	11091000000	398	43.519	5.5	reviewed	900449	15674332	Intracellular	No pathway	No CleavageSite	VBIStrPyo79812_0094	SPy_0109	106221	107417	1197	+	PF00871; Acetate_kinase	spy:SPy_0109, spz:M5005_Spy_0094	EOG69975F
Q99ZC1	Putative maltose operon transcriptional repressor	malR	SPy_1293	14	20.0333	36	46.1	5	5	20.9	497570000	5	5	21.5	552440000	4	4	17.7	560380000	12	12	45.1	1019900000	10	10	39.8	1252800000	14	14	53.4	1424100000	339	38.146	7.25	unreviewed	901386	15675246	Intracellular	No pathway	No CleavageSite	VBIStrPyo79812_1132	SPy_1293	1070463	1071482	1020	-	PF00356; LacI	spy:SPy_1293, spz:M5005_Spy_1057	EOG6SJJMM
Q9A0R7	Putative gluconeogenesis factor	SPy_0653	SPy_0653	14	23.0667	32	55.7	6	6	32.9	302440000	4	4	16	257050000	4	4	20.3	355360000	10	10	58.2	568210000	11	11	60.9	828530000	11	11	48	743920000	325	35.683	5.78	reviewed	900848	15674721	Intracellular	No pathway	No CleavageSite	VBIStrPyo79812_0555	SPy_0653	527569	528546	978	+	PF01933; UPF0052	spy:SPy_0653, spz:M5005_Spy_0540	EOG63VBZF
Q9A207	Putative GTP-binding protein	ychF	SPy_0006	58	63.2667	78	78.4	17	17	59.6	4604500000	18	18	61.7	4264800000	23	23	68.5	5551400000	25	25	74.9	12980000000	28	28	81.1	10226000000	25	25	79.2	10265000000	371	41.069	4.84	unreviewed	900370	15674254	Intracellular	No pathway	No CleavageSite	VBIStrPyo79812_0005	SPy_0006	3480	4595	1116	+	PF01926; MMR_HSR1, PF06071; YchF-GTPase_C	spy:SPy_0006, spz:M5005_Spy_0004	EOG6NSGJC
Q9A0I8	ATP synthase gamma chain	atpG	SPy_0759	22	26.2333	43	43.8333	7	7	24.4	2137600000	8	8	28.5	2777800000	7	7	25.8	2138400000	14	14	40.5	7494800000	14	14	40.5	4126800000	15	15	50.5	6103700000	291	31.976	5.11	reviewed	900938	15674807	Intracellular	No pathway	No CleavageSite	VBIStrPyo79812_0647	SPy_0759	618169	619044	876	+	PF00231; ATP-synt	spy:SPy_0759, spz:M5005_Spy_0580	EOG6R5C97
Q9A1S4	Regulatory protein	rofA	SPy_0124	24	13.3	58	31.6667	9	9	13.7	389000000	7	7	12.9	343810000	8	8	13.3	512500000	20	20	32.4	850510000	20	20	32.8	1256400000	18	18	29.8	893740000	497	58.297	8.31	unreviewed	900458	15674341	Intracellular	No pathway	No CleavageSite	VBIStrPyo79812_0106	SPy_0124	115038	116531	1494	-	PF08280; HTH_Mga, PF05043; Mga, PF08270; PRD_Mga	spy:SPy_0124, spz:M5005_Spy_0106	EOG6QVRCD
P0C0D8	UDP-N-acetylmuramoylalanine--D-glutamate ligase	murD	SPy_1525	43	40.3333	63	60.3	13	13	36.5	1370800000	16	16	49.8	1559700000	14	14	34.7	1539700000	21	21	57.1	3918700000	22	22	65	3513300000	20	20	58.8	3019400000	452	48.696	5.41	reviewed	901569	15675424	Intracellular	No pathway	No CleavageSite	VBIStrPyo79812_1331	SPy_1525	1253543	1254901	1359	-	PF02875; Mur_ligase_C, PF08245; Mur_ligase_M	spy:SPy_1525, spz:M5005_Spy_1253	EOG6PKFCR
Q99ZH5	Putative sugar ABC transporter (ATP-binding protein)	SPy_1227	SPy_1227	90	63.0333	117	75.2	28	28	62.7	8260800000	33	33	63.7	8931500000	29	29	62.7	7277800000	39	39	77.1	20894000000	42	42	71.6	18089000000	36	36	76.9	17700000000	510	55.569	6.74	unreviewed	901331	15675191	Intracellular	No pathway	No CleavageSite	VBIStrPyo79812_1073	SPy_1227	1011957	1013489	1533	-	PF00005; ABC_tran	spy:SPy_1227	EOG6QK4RR
Q9A099	Putative two-component sensory transduction histidine kinase	M5005_Spy0681	SPy_0875	18	15.8	30	23.1667	5	5	13.7	168760000	8	8	20.5	153150000	5	5	13.2	127320000	10	10	23.4	334160000	10	10	22	351580000	10	10	24.1	354490000	410	46.449	8.97	unreviewed	901033	15674900	Multi-transmembrane	Sec-(SPI)	No CleavageSite	VBIStrPyo79812_0751	SPy_0875	722051	723283	1233	+	PF02518; HATPase_c, PF00512; HisKA	spy:SPy_0875, spz:M5005_Spy_0681	EOG6G4VQG
Q99ZB0	Putative esterase	M5005_Spy1069	SPy_1308	42	35.5	48	41.5667	15	15	37.3	3977600000	13	13	34.6	2888200000	14	14	34.6	2238900000	16	16	38.8	7954500000	15	15	37.6	6417500000	17	17	48.3	6520300000	327	37.704	8.76	unreviewed	901397	15675257	N-terminally anchored (No CS)	Sec-(SPI)	No CleavageSite	VBIStrPyo79812_1145	SPy_1308	1085497	1086480	984	-	PF07859; Abhydrolase_3	spy:SPy_1308, spz:M5005_Spy_1069	EOG63RGVH
Q99YB6	Putative aminotransferase	M5005_Spy1513	SPy_1779	54	55.7333	74	67.4	17	17	51.2	2348100000	18	18	55.9	2527600000	19	19	60.1	3178100000	25	25	66.8	5894800000	25	25	66.8	6777400000	24	24	68.6	6086800000	404	45.194	5.44	unreviewed	902010	15675619	Intracellular	No pathway	No CleavageSite	VBIStrPyo79812_1547	SPy_1779	1470055	1471269	1215	-	PF00155; Aminotran_1_2	spy:SPy_1779, spz:M5005_Spy_1513	EOG6X9MJ6
Q99YA5	Putative ABC transporter (ATP-binding protein)	SPy_1791	SPy_1791	9	5.16667	19	10.5667	4	4	7.3	61257000	2	2	2.9	38683000	3	3	5.3	43192000	8	8	13.8	142770000	7	7	10.7	91203000	4	4	7.2	98937000	587	65.799	8.84	unreviewed	902021	15675630	Multi-transmembrane	Sec-(SPI)	No CleavageSite	VBIStrPyo79812_1560	SPy_1791	1483472	1485235	1764	-	PF00664; ABC_membrane, PF00005; ABC_tran	spy:SPy_1791	EOG6T7N3V
P66619	30S ribosomal protein S7	rpsG	SPy_0272	32	59.1667	42	71.3667	10	10	50.6	5017100000	12	12	72.4	4870800000	10	10	54.5	5111700000	13	13	66	10069000000	15	15	66	13485000000	14	14	82.1	12076000000	156	17.668	10.17	reviewed	900571	15674451	Intracellular	No pathway	No CleavageSite	VBIStrPyo79812_0239	SPy_0272	236317	236787	471	+	PF00177; Ribosomal_S7	spy:SPy_0272, spz:M5005_Spy_0231	EOG6P5ZKW
Q99Y10	Uncharacterized protein	M5005_Spy1640	SPy_1926	5	14.3667	9	29.1333	1	1	8.4	0	2	2	16.8	0	2	2	17.9	88734000	2	2	22.1	72787000	4	4	33.7	77162000	3	3	31.6	69282000	95	10.928	5.55	unreviewed	901609	15675733	Intracellular	No pathway	No CleavageSite	VBIStrPyo79812_1673	SPy_1926	1607352	1607639	288	+		spy:SPy_1926, spz:M5005_Spy_1640	EOG6Z9B5V
Q99XP2	Uncharacterized protein	M5005_Spy1798	SPy_2115	8	21.2333	22	48.2333	0	0	0	0	3	3	23.5	55933000	5	5	40.2	87910000	9	9	51.5	171850000	7	7	47.7	116230000	6	6	45.5	110600000	132	14.995	8.25	unreviewed	901754	15675865	Intracellular	No pathway	No CleavageSite	VBIStrPyo79812_1832	SPy_2115	1765728	1766126	399	-	PF03960; ArsC	spy:SPy_2115, spz:M5005_Spy_1798	EOG6WQDCS
Q99ZJ1	Uncharacterized protein	rnhB	SPy_1211	35	73.4667	46	90.1333	12	12	76.3	2680900000	12	12	76.3	2857600000	11	11	67.8	3339600000	16	16	92.4	7160700000	15	15	85.6	6828200000	15	15	92.4	7053900000	112	13.944	7.06	unreviewed	901315	15675175	Intracellular	No pathway	No CleavageSite	VBIStrPyo79812_1057	SPy_1211	995498	995836	339	-	PF03477; ATP-cone	spy:SPy_1211, spz:M5005_Spy_0925	EOG622PMK
Q9A177	Putative ribonucleotide reductase 2	nrdF.1	SPy_0425	13	12.4667	23	24.6667	6	6	19	65383000	3	3	7.4	40826000	4	4	11	60626000	9	9	31.2	141550000	10	10	31.8	146720000	4	4	11	116030000	337	38.988	4.87	unreviewed	900675	15674552	Intracellular /TMH start AFTER 60	Possibly Sec-	No CleavageSite	VBIStrPyo79812_0359	SPy_0425	353276	354289	1014	+	PF00268; Ribonuc_red_sm	spy:SPy_0425, spz:M5005_Spy_0347	EOG68DD19
Q9A0I0	Phenylalanine--tRNA ligase beta subunit	pheT	SPy_0769	89	51.7333	129	65.3667	30	30	50.9	4141500000	29	29	51.2	4617400000	30	30	53.1	5025100000	41	41	63.5	9857900000	45	45	66.3	11957000000	43	43	66.3	11161000000	801	87.212	5	reviewed	900946	15674815	Intracellular	No pathway	No CleavageSite	VBIStrPyo79812_0656	SPy_0769	625204	627609	2406	+	PF03483; B3_4, PF03484; B5, PF03147; FDX-ACB, PF01588; tRNA_bind	spy:SPy_0769, spz:M5005_Spy_0588	EOG6CCH1J
Q99YR4	Putative chorismate mutase	M5005_Spy1297	SPy_1576	24	37.7333	50	75.8667	8	8	38.4	601100000	7	7	34	585170000	9	9	40.8	638170000	19	19	84.8	1817300000	16	16	70.8	1274200000	15	15	72	1384100000	250	28.037	5.64	unreviewed	901825	15675467	Intracellular	No pathway	No CleavageSite	VBIStrPyo79812_1377	SPy_1576	1298344	1299096	753	+	PF00793; DAHP_synth_1	spy:SPy_1576, spz:M5005_Spy_1297	EOG657JFQ
Q9A0I6	ATP synthase epsilon chain	atpC	SPy_0761	24	69.8	36	80.4	8	8	73.2	1457900000	9	9	73.2	1314900000	7	7	63	1174400000	14	14	89.1	4455300000	9	9	63	2171000000	13	13	89.1	3770900000	138	15.544	7.64	reviewed	900940	15674809	Intracellular	No pathway	No CleavageSite	VBIStrPyo79812_0649	SPy_0761	620625	621041	417	+	PF00401; ATP-synt_DE, PF02823; ATP-synt_DE_N	spy:SPy_0761, spz:M5005_Spy_0582	EOG690MN9
Q9A1F5	Uncharacterized protein	M5005_Spy0260	SPy_0305	11	26.5	12	28.4	4	4	28.4	238850000	4	4	28.4	401270000	3	3	22.7	256430000	4	4	28.4	619760000	4	4	28.4	909730000	4	4	28.4	619280000	175	22.296	8.75	unreviewed	900594	15674472	Intracellular	No pathway	No CleavageSite	VBIStrPyo79812_0267	SPy_0305	272144	272671	528	+		spy:SPy_0305, spz:M5005_Spy_0260	EOG66B44K
Q99ZJ9	Putative transcription regulator, GntR family	SPy_1202	SPy_1202	10	14.1	23	35	4	4	17.8	43438000	3	3	12.9	41783000	3	3	11.6	47214000	7	7	32.8	89045000	9	9	36.1	130840000	7	7	36.1	109160000	232	27.647	8.76	unreviewed	901307	15675167	Intracellular	No pathway	No CleavageSite	VBIStrPyo79812_1049	SPy_1202	985090	985788	699	-	PF00392; GntR, PF07702; UTRA	spy:SPy_1202	EOG689HVZ
Q9A1V6	50S ribosomal protein L30	rpmD	SPy_0071	13	76.1333	16	81.7	4	4	65	459310000	5	5	81.7	849140000	4	4	81.7	1275400000	5	5	81.7	1572500000	6	6	81.7	2816500000	5	5	81.7	1979500000	60	6.438	10.11	reviewed	900421	15674305	Intracellular	No pathway	No CleavageSite	VBIStrPyo79812_0062	SPy_0071	72871	73053	183	+	PF00327; Ribosomal_L30	spy:SPy_0071, spz:M5005_Spy_0062	EOG6BGP7P
Q9A1F7	Oligopeptidepermease (ATP-binding protein)	oppD	SPy_0296	42	42.1667	55	44.9667	13	13	41.6	2223100000	15	15	43.3	2721500000	14	14	41.6	2119600000	18	18	45.8	6042100000	19	19	45.8	5259300000	18	18	43.3	6033600000	356	39.679	5.87	unreviewed	900588	15674468	Intracellular	No pathway	No CleavageSite	VBIStrPyo79812_0260	SPy_0296	261378	262448	1071	+	PF00005; ABC_tran, PF08352; oligo_HPY	spy:SPy_0296, spz:M5005_Spy_0252	EOG6T7N3V
Q9A1H1	Putative amino acid ABC transporter (ATP-binding protein)	M5005_Spy0235	SPy_0276	35	56.8667	44	60.4333	10	10	52	2137700000	13	13	59.3	1659500000	12	12	59.3	1473000000	14	14	60.6	5234600000	17	17	64.2	3648200000	13	13	56.5	4037000000	246	27.515	5.52	unreviewed	900574	15674454	Intracellular	No pathway	No CleavageSite	VBIStrPyo79812_0243	SPy_0276	241074	241814	741	-	PF00005; ABC_tran	spy:SPy_0276, spz:M5005_Spy_0235	EOG6T7N3V
P67504	tRNA (guanine-N(7)-)-methyltransferase	trmB	SPy_1726	11	19.1	20	42.0333	2	2	10.4	0	5	5	28.4	129230000	4	4	18.5	115800000	6	6	34.1	184210000	8	8	53.1	201430000	6	6	38.9	198190000	211	24.439	6.74	reviewed	901962	15675576	Intracellular	No pathway	No CleavageSite	VBIStrPyo79812_1501	SPy_1726	1430395	1431030	636	-	PF02390; Methyltransf_4	spy:SPy_1726, spz:M5005_Spy_1468	EOG6K6VBC
P0A2V6	Oligopeptide transport ATP-binding protein OppF	oppF	SPy_0297	49	68.3	57	68.8667	15	15	68.1	2284600000	18	18	68.4	3579700000	16	16	68.4	2954100000	19	19	68.1	7892300000	18	18	68.1	6763900000	20	20	70.4	7303200000	307	34.694	6.55	reviewed	900589	15674469	Intracellular	No pathway	No CleavageSite	VBIStrPyo79812_0261	SPy_0297	262441	263364	924	+	PF00005; ABC_tran, PF08352; oligo_HPY	spy:SPy_0297, spz:M5005_Spy_0253	EOG6T7N3V
Q99YT5	Arginine regulator	argR1	SPy_1549	12	34.6	18	54.1	3	3	24.2	333850000	5	5	42.7	318310000	4	4	36.9	312820000	6	6	54.1	697430000	6	6	54.1	811380000	6	6	54.1	892680000	157	17.999	6.52	reviewed	901744	15675446	Intracellular	No pathway	No CleavageSite	VBIStrPyo79812_1354	SPy_1549	1275772	1276245	474	+	PF01316; Arg_repressor, PF02863; Arg_repressor_C	spy:SPy_1549, spz:M5005_Spy_1277	EOG6Z9B6J
Q99Y31	UPF0340 protein SPy_1898/M5005_Spy1614	SPy_1898	SPy_1898	13	27.5667	18	31.9	3	3	18.9	252440000	5	5	31.9	439170000	5	5	31.9	568510000	6	6	31.9	1368900000	6	6	31.9	1092100000	6	6	31.9	899400000	186	19.946	6.42	reviewed	901584	15675711	Intracellular	No pathway	No CleavageSite	VBIStrPyo79812_1646	SPy_1898	1574512	1575072	561	-	PF04260; DUF436	spy:SPy_1898, spz:M5005_Spy_1614	EOG6RG02T
Q99ZC8	Putative ABC transporter (ATP-binding protein)	M5005_Spy0992	SPy_1286	36	60.9333	49	70.1	11	11	59.1	2544000000	12	12	59.5	3971000000	13	13	64.2	2977800000	16	16	72.8	7728500000	17	17	65.5	8800600000	16	16	72	6802100000	232	26.384	6.57	unreviewed	901379	15675239	Intracellular	No pathway	No CleavageSite	VBIStrPyo79812_1124	SPy_1286	1062703	1063401	699	+	PF00005; ABC_tran	spy:SPy_1286, spz:M5005_Spy_0992	EOG6P5ZHH
P66303	50S ribosomal protein L36	rpmJ	SPy_0076	6	60.5	7	60.5	2	2	60.5	1147000000	2	2	60.5	1162200000	2	2	60.5	1747800000	2	2	60.5	5153900000	3	3	60.5	2819100000	2	2	60.5	3012300000	38	4.448	10.61	reviewed	900426	15674310	Intracellular	No pathway	No CleavageSite	VBIStrPyo79812_0067	SPy_0076	76178	76294	117	+	PF00444; Ribosomal_L36	spy:SPy_0076, spz:M5005_Spy_0067	EOG676ZC2
Q99ZP0	Uncharacterized protein	M5005_Spy0868	SPy_1146	17	19.3	30	35.1667	7	7	22.2	148290000	4	4	12.6	117960000	6	6	23.1	194540000	9	9	31.7	408430000	11	11	40	354540000	10	10	33.8	379920000	325	37.416	5.19	unreviewed	901262	15675123	Intracellular	No pathway	No CleavageSite	VBIStrPyo79812_0999	SPy_1146	938992	939969	978	+		spy:SPy_1146, spz:M5005_Spy_0868	EOG6W720N
Q99Z69	Putative RNA helicase	deaD2	SPy_1369	23	31.6	32	39.5333	9	9	36.6	222560000	6	6	25.2	228730000	8	8	33	269900000	10	10	38.5	560530000	13	13	42.1	688630000	9	9	38	564130000	361	40.998	9.09	unreviewed	901443	15675301	Intracellular	No pathway	No CleavageSite	VBIStrPyo79812_1195	SPy_1369	1135100	1136185	1086	+	PF00270; DEAD, PF00271; Helicase_C	spy:SPy_1369	EOG6GBMBM
Q99XW7	Uncharacterized protein	SPy_1989	SPy_1989	7	15.4	13	31.7333	3	3	21	105970000	2	2	12.6	83703000	2	2	12.6	106130000	5	5	31.5	238000000	4	4	31.5	225210000	4	4	32.2	273050000	156	16.583	4.35	unreviewed	901657	15675779	Intracellular	No pathway	No CleavageSite	VBIStrPyo79812_1729	SPy_1989	1659112	1659582	471	-	PF11217; DUF3013	spy:SPy_1989	EOG6ZKXRC
P63959	D-alanine--poly(phosphoribitol) ligase subunit 2	dltC	SPy_1310	7	29.5667	10	34.2	2	2	34.2	799290000	2	2	20.3	951040000	3	3	34.2	900390000	3	3	34.2	2089000000	3	3	34.2	2758500000	4	4	34.2	1951100000	79	9.004	3.95	reviewed	901399	15675259	Intracellular	No pathway	No CleavageSite	VBIStrPyo79812_1147	SPy_1310	1087754	1087993	240	-	PF00550; PP-binding	spy:SPy_1310, spz:M5005_Spy_1071	EOG6MWNJM
Q99XP9	Uncharacterized protein	SPy_2106	SPy_2106	4	9.06667	9	19.5	0	0	0	0	2	2	13.6	63436000	2	2	13.6	88868000	3	3	19.5	179870000	3	3	19.5	122280000	3	3	19.5	133340000	169	19.205	6.05	unreviewed	901743	15675858	Intracellular	No pathway	No CleavageSite	VBIStrPyo79812_1824	SPy_2106	1758536	1759045	510	-	PF13302; Acetyltransf_3	spy:SPy_2106	EOG6H4KDM
Q9A0X4	Beta-glucoside permease IIABC component	SPy_0572	SPy_0572	8	4.53333	21	13.4333	4	4	6.6	125540000	3	3	5.2	114960000	1	1	1.8	0	9	9	16.5	196220000	6	6	11.9	213990000	6	6	11.9	169560000	620	66.105	7.61	unreviewed	900788	15674662	Multi-transmembrane	Sec-(SPI)	No CleavageSite	VBIStrPyo79812_0491	SPy_0572	462827	464689	1863	+	PF00358; PTS_EIIA_1, PF00367; PTS_EIIB, PF02378; PTS_EIIC	spy:SPy_0572	EOG6ND0GQ
P66583	30S ribosomal protein S5	rpsE	SPy_0069	49	84.9333	55	87.6	15	15	82.3	14716000000	17	17	84.1	23597000000	17	17	88.4	21414000000	17	17	85.4	54194000000	22	22	89.6	53184000000	16	16	87.8	47355000000	164	17.017	9.79	reviewed	900420	15674304	Intracellular	No pathway	No CleavageSite	VBIStrPyo79812_0061	SPy_0069	72362	72856	495	+	PF00333; Ribosomal_S5, PF03719; Ribosomal_S5_C	spy:SPy_0069, spz:M5005_Spy_0061	EOG6FJNM5
Q99Y87	Uncharacterized protein	M5005_Spy1546	SPy_1820	22	69.2333	28	73.8667	7	7	65.9	2278000000	7	7	68.2	2470100000	8	8	73.6	2279800000	9	9	73.6	5888300000	10	10	74.4	5796300000	9	9	73.6	6566700000	129	14.127	4.84	unreviewed	902040	15675649	Intracellular	No pathway	No CleavageSite	VBIStrPyo79812_1581	SPy_1820	1511027	1511416	390	-	PF03780; Asp23	spy:SPy_1820, spz:M5005_Spy_1546	EOG6GFGP8
Q99Z63	Putative ribonucleotide reductase alpha-chain	nrdE.2	SPy_1375	74	45.8	100	56.6667	24	24	47.3	2961500000	24	24	43.8	2258900000	26	26	46.3	2534800000	35	35	59.2	6606000000	35	35	60.2	6908700000	30	30	50.6	6633800000	719	81.301	5.53	unreviewed	901449	15675307	Intracellular	No pathway	No CleavageSite	VBIStrPyo79812_1201	SPy_1375	1141909	1144068	2160	+	PF02867; Ribonuc_red_lgC, PF00317; Ribonuc_red_lgN, PF08343; RNR_N	spy:SPy_1375, spz:M5005_Spy_1123	EOG6J48HC
Q9A0K0	Putative ABC transporter (ATP-binding protein)	sagG	SPy_0744	18	32.6	31	46.5	7	7	35.2	399700000	5	5	28.7	407960000	6	6	33.9	373960000	8	8	36.2	784580000	11	11	46.9	1248200000	12	12	56.4	1194300000	307	34.209	7.06	unreviewed	900926	15674795	Intracellular	No pathway	No CleavageSite	VBIStrPyo79812_0634	SPy_0744	603797	604720	924	+	PF00005; ABC_tran	spy:SPy_0744, spz:M5005_Spy_0568	EOG65J54C
Q9A1L0	Putative regulatory protein-RofA related	M5005_Spy0186	SPy_0216	16	12.7667	45	34.6	5	5	12.2	221200000	5	5	12	155550000	6	6	14.1	164300000	12	12	26.1	369160000	21	21	48.4	824290000	12	12	29.3	458900000	502	58.745	7.69	unreviewed	900529	15674410	Intracellular	No pathway	No CleavageSite	VBIStrPyo79812_0190	SPy_0216	193384	194892	1509	-	PF08280; HTH_Mga, PF05043; Mga, PF08270; PRD_Mga	spy:SPy_0216, spz:M5005_Spy_0186	EOG6QVRCD
Q99ZM8	Uncharacterized protein	M5005_Spy0881	SPy_1160	12	26.4667	20	55.9333	5	5	34.2	151180000	3	3	19.2	123600000	4	4	26	184420000	7	7	58.2	499990000	6	6	51.4	363260000	7	7	58.2	371280000	146	16.956	5.53	unreviewed	901275	15675136	Intracellular	No pathway	No CleavageSite	VBIStrPyo79812_1012	SPy_1160	953429	953869	441	-	PF08876; DUF1836	spy:SPy_1160, spz:M5005_Spy_0881	EOG6VXFGQ
Q9A150	Uncharacterized protein	M5005_Spy0381	SPy_0464	15	24.7	39	56.4667	5	5	24.6	372820000	5	5	24.6	311910000	5	5	24.9	363930000	13	13	57.5	956680000	12	12	53.3	980530000	14	14	58.6	851360000	285	32.291	6.84	unreviewed	900706	15674583	Intracellular	No pathway	No CleavageSite	VBIStrPyo79812_0392	SPy_0464	381262	382119	858	+		spy:SPy_0464, spz:M5005_Spy_0381	EOG65QWMK
Q99YM1	Putative Acetyl-CoA:acetoacetyl-CoA transferase A subunit	atoD.1	SPy_1638	4	10.8	14	28.4	1	1	4.6	0	1	1	11.6	0	2	2	16.2	59277000	3	3	19.4	59938000	5	5	26.4	47711000	6	6	39.4	52575000	216	22.991	5.91	unreviewed	901888	15675511	Intracellular	No pathway	No CleavageSite	VBIStrPyo79812_1427	SPy_1638	1358254	1358904	651	+	PF01144; CoA_trans	spy:SPy_1638, spz:M5005_Spy_1345	EOG6HMXJG
Q9A209	Beta subunit of DNA polymerase III	dnaN	SPy_0003	12	13.0333	29	34.6667	3	3	8.7	99679000	4	4	11.4	168130000	5	5	19	158310000	8	8	26.7	245000000	9	9	34.7	463480000	12	12	42.6	444890000	378	41.859	5.54	unreviewed	901418	15674252	Intracellular	No pathway	No CleavageSite	VBIStrPyo79812_0002	SPy_0003	1742	2878	1137	+	PF00712; DNA_pol3_beta, PF02767; DNA_pol3_beta_2, PF02768; DNA_pol3_beta_3	spy:SPy_0003, spz:M5005_Spy_0002	EOG65J53F
Q99YT2	Putative two-component response regulator	M5005_Spy1281	SPy_1556	6	11.8	13	22.6333	0	0	0	0	3	3	18.7	0	3	3	16.7	56086000	6	6	30.1	67161000	4	4	20.7	69532000	3	3	17.1	49892000	246	28.147	5.4	unreviewed	901761	15675449	Intracellular	No pathway	No CleavageSite	VBIStrPyo79812_1359	SPy_1556	1280024	1280764	741	-	PF12833; HTH_18, PF00072; Response_reg	spy:SPy_1556, spz:M5005_Spy_1281	EOG6G4VQG
Q99XL0	Aspartate--tRNA ligase	aspS	SPy_2156	77	52.5333	98	58.9333	27	27	54.3	3334000000	25	25	53.3	3305300000	25	25	50	3595200000	30	30	56.4	7471200000	36	36	62.7	10663000000	32	32	57.7	9781800000	582	65.986	5.02	reviewed	901791	15675898	Intracellular	No pathway	No CleavageSite	VBIStrPyo79812_1868	SPy_2156	1795501	1797249	1749	-	PF02938; GAD, PF00152; tRNA-synt_2, PF01336; tRNA_anti-codon	spy:SPy_2156, spz:M5005_Spy_1813	EOG68Q0NX
P67188	Probable transcriptional regulatory protein SPy_0316/M5005_Spy0269	SPy_0316	SPy_0316	32	58.7	35	54.3667	11	11	59.7	2673600000	10	10	56.7	2850400000	11	11	59.7	2850100000	13	13	59.7	10386000000	12	12	59.7	6702200000	10	10	43.7	6470500000	238	25.872	4.64	reviewed	900603	15674481	Intracellular	No pathway	No CleavageSite	VBIStrPyo79812_0276	SPy_0316	278423	279139	717	+	PF01709; Transcrip_reg	spy:SPy_0316, spz:M5005_Spy_0269	EOG6HJ29R
Q99YD0	Putative enoyl CoA hydratase	phaB	SPy_1758	37	41.0667	39	43	9	9	36.9	1548800000	13	13	43	1927400000	15	15	43.3	3671500000	13	13	43	6048000000	12	12	43	5801300000	14	14	43	6972400000	263	28.832	6.79	unreviewed	901991	15675604	Intracellular	No pathway	No CleavageSite	VBIStrPyo79812_1529	SPy_1758	1454906	1455697	792	-	PF00378; ECH	spy:SPy_1758, spz:M5005_Spy_1496	EOG6B62D7
Q9A146	67 kDa Myosin-crossreactive streptococcal antigen	SPy_0470	SPy_0470	59	39.7	102	67.1333	20	20	39.3	2138200000	19	19	36.1	1983900000	20	20	43.7	2601000000	29	29	61	4464600000	38	38	73.1	8025800000	35	35	67.3	6872200000	590	67.436	5.53	unreviewed	900710	15674587	N-terminally anchored (No CS)	Sec-(SPI)	No CleavageSite	VBIStrPyo79812_0396	SPy_0470	384552	386324	1773	+	PF06100; Strep_67kDa_ant	spy:SPy_0470	EOG67T5HD
Q9A1C8	Uncharacterized protein	M5005_Spy0289	SPy_0343	14	25	29	46	6	6	27	104120000	4	4	21.5	60772000	4	4	26.5	41941000	12	12	53	211540000	9	9	46.5	159450000	8	8	38.5	185770000	200	23.421	9.22	unreviewed	900622	15674500	Intracellular	No pathway	No CleavageSite	VBIStrPyo79812_0296	SPy_0343	301721	302323	603	+		spy:SPy_0343, spz:M5005_Spy_0289	EOG654P7S
Q99XU3	Putative ABC transporter (ATP-binding protein)	M5005_Spy1727	SPy_2031	26	50.6	43	74.4	9	9	53.1	495660000	9	9	50.9	563890000	8	8	47.8	736470000	17	17	87.5	2138300000	11	11	56.2	1486500000	15	15	79.5	1510900000	224	24.811	6.01	unreviewed	901684	15675806	Intracellular	No pathway	No CleavageSite	VBIStrPyo79812_1760	SPy_2031	1693110	1693784	675	-	PF00005; ABC_tran	spy:SPy_2031, spz:M5005_Spy_1727	EOG6T7N3V
Q9A1E3	Methionine import ATP-binding protein MetN	metN	SPy_0320	31	36.8333	54	63.9333	11	11	37.3	520250000	11	11	37	946100000	9	9	36.2	752960000	18	18	66.7	1986000000	18	18	62.7	2014100000	18	18	62.4	2055000000	354	38.899	6.15	reviewed	900606	15674484	Intracellular	No pathway	No CleavageSite	VBIStrPyo79812_0279	SPy_0320	281608	282672	1065	+	PF00005; ABC_tran, PF09383; NIL	spy:SPy_0320, spz:M5005_Spy_0272	EOG6T7N3V
P68773	Elongation factor P	efp	SPy_1821	26	61.8	31	68.1	9	9	67	1922700000	9	9	67	2242700000	8	8	51.4	2964900000	11	11	70.3	6799200000	10	10	67	6268900000	10	10	67	6552500000	185	20.454	4.92	reviewed	902041	15675650	Intracellular	No pathway	No CleavageSite	VBIStrPyo79812_1582	SPy_1821	1511462	1512019	558	-	PF01132; EFP, PF08207; EFP_N, PF09285; Elong-fact-P_C	spy:SPy_1821, spz:M5005_Spy_1547	EOG6JQH6Q
Q9A0K9	Septation ring formation regulator EzrA	ezrA	SPy_0728	71	48.1333	109	57.5333	25	25	51.2	5068600000	25	25	46.7	3743000000	21	21	46.5	3723000000	35	35	57.3	11365000000	37	37	57.1	10774000000	37	37	58.2	12515000000	574	66.08	4.79	reviewed	900913	15674783	N-terminally anchored (No CS)	Sec-(SPI)	No CleavageSite	VBIStrPyo79812_0620	SPy_0728	584000	585724	1725	+	PF06160; EzrA	spy:SPy_0728, spz:M5005_Spy_0554	EOG6R87DK
Q99XQ5	Putative dextran glucosidase	dexS	SPy_2096	13	9.76667	32	22.3667	1	1	1.8	0	7	7	15.7	157570000	5	5	11.8	93382000	9	9	19.7	216720000	12	12	26.4	257270000	11	11	21	195620000	542	62.07	5.06	unreviewed	901736	15675852	Intracellular	No pathway	No CleavageSite	VBIStrPyo79812_1816	SPy_2096	1750671	1752299	1629	-	PF00128; Alpha-amylase	spy:SPy_2096, spz:M5005_Spy_1783	EOG6RVFV2
Q99ZQ8	Putative GTP pyrophosphokinase	M5005_Spy0847	SPy_1125	10	18.4	20	34.2333	1	1	8.1	0	5	5	25.1	148220000	4	4	22	153220000	4	4	25.6	160210000	10	10	47.1	258040000	6	6	30	297980000	223	26.271	5.25	unreviewed	901243	15675105	Intracellular	No pathway	No CleavageSite	VBIStrPyo79812_0979	SPy_1125	921533	922204	672	+	PF04607; RelA_SpoT	spy:SPy_1125, spz:M5005_Spy_0847	EOG6P5ZJ6
Q99ZV1	Putative phospotransferase system (PTS), enzyme II component D	SPy_1060	SPy_1060	25	31.8667	34	36.9667	9	9	32	928960000	9	9	33.8	989760000	7	7	29.8	621670000	10	10	37.8	1747400000	13	13	39.6	2975900000	11	11	33.5	2813700000	275	30.083	9.61	unreviewed	901188	15675052	Multi-transmembrane	Sec-(SPI)	No CleavageSite	VBIStrPyo79812_0915	SPy_1060	868582	869409	828	+	PF03613; EIID-AGA	spy:SPy_1060	EOG6F81T1
Q48XM7	Putative two-component sensor kinase	M5005_Spy1280	SPy_1553	16	13.9	34	25.5	4	4	8.7	155140000	7	7	17.2	112170000	5	5	15.8	125850000	10	10	22.9	355290000	13	13	28.6	384550000	11	11	25	356240000		65.597	8.77	unreviewed	3571631											PF02743; Cache_1, PF00672; HAMP, PF02518; HATPase_c, PF06580; His_kinase	spz:M5005_Spy_1280	EOG6JB10C
Q99YC1	Aspartyl/glutamyl-tRNA(Asn/Gln) amidotransferase subunit B	gatB	SPy_1770	66	53.2333	91	65.1333	21	21	55.5	2165400000	24	24	53.9	1825200000	21	21	50.3	2032400000	28	28	61.2	5524000000	33	33	69.1	5606600000	30	30	65.1	5744200000	479	53.396	5.22	reviewed	902005	15675614	Intracellular	No pathway	No CleavageSite	VBIStrPyo79812_1539	SPy_1770	1464152	1465591	1440	-	PF02934; GatB_N, PF02637; GatB_Yqey	spy:SPy_1770, spz:M5005_Spy_1506	EOG6RJV5B
Q99Y77	Putative A/G-specific adenine glycosylase	mutY	SPy_1833	16	15.7667	31	33.3333	2	2	5.6	0	7	7	22.7	148330000	7	7	19	167930000	10	10	33.7	277660000	11	11	34.2	288370000	10	10	32.1	301620000	384	43.645	7.06	unreviewed	902051	15675660	Intracellular	No pathway	No CleavageSite	VBIStrPyo79812_1592	SPy_1833	1520537	1521691	1155	+	PF00633; HHH, PF00730; HhH-GPD	spy:SPy_1833	EOG6RNQH0
P67320	Transcriptional repressor NrdR	nrdR	SPy_0338	5	12.7667	28	38.8333	2	2	14.6	122600000	1	1	8.5	126480000	2	2	15.2	129060000	9	9	35.4	834090000	9	9	40.2	229930000	10	10	40.9	346230000	164	19.12	6.58	reviewed	900617	15674495	Intracellular	No pathway	No CleavageSite	VBIStrPyo79812_0291	SPy_0338	294244	294738	495	+	PF03477; ATP-cone	spy:SPy_0338, spz:M5005_Spy_0284	EOG6XM7J6
Q9A1Q3	V-type ATP synthase alpha chain	atpA	SPy_0154	13	8.7	26	17.5	2	2	4.1	0	5	5	10	65412000	6	6	12	71418000	5	5	10.2	118070000	12	12	22.3	119900000	9	9	20	137920000	591	64.926	5.24	reviewed	900480	15674362	Intracellular	No pathway	No CleavageSite	VBIStrPyo79812_0135	SPy_0154	139268	141043	1776	+	PF00006; ATP-synt_ab, PF00306; ATP-synt_ab_C, PF02874; ATP-synt_ab_N	spy:SPy_0154, spz:M5005_Spy_0131	EOG6CP3V3
Q99YB4	Uncharacterized protein	SPy_1781	SPy_1781	37	33.2667	69	50.6333	13	13	35.3	1079500000	13	13	34.6	937210000	11	11	29.9	939750000	21	21	50.4	2745000000	24	24	50.6	3039700000	24	24	50.9	2666200000	462	51.948	8.65	unreviewed	902012	15675621	Intracellular	No pathway	No CleavageSite	VBIStrPyo79812_1549	SPy_1781	1472075	1473463	1389	-	PF08282; Hydrolase_3, PF01503; PRA-PH	spy:SPy_1781	EOG6DRPKW
Q9A1V0	30S ribosomal protein S11	rpsK	SPy_0078	19	43.3	26	71.3667	6	6	43.3	2161100000	7	7	43.3	2641100000	6	6	43.3	2530700000	7	7	43.3	6598000000	10	10	85.8	7633800000	9	9	85	6673200000	127	13.362	11.22	reviewed	900428	15674312	Intracellular	No pathway	No CleavageSite	VBIStrPyo79812_0069	SPy_0078	76695	77078	384	+	PF00411; Ribosomal_S11	spy:SPy_0078, spz:M5005_Spy_0069	EOG6ZSPF3
Q9A114	Putative ABC transporter (ATP-binding protein)			5	4.33333	16	18.3	1	1	2.7	0	3	3	7.6	50055000	1	1	2.7	0	6	6	21.2	51838000	5	5	16.4	47710000	5	5	17.3	52530000		37.755	6.21
Q99XJ1	DNA polymerase III delta prime subunit	holB	SPy_2182	20	21.3333	35	34.2667	8	8	23.7	224360000	6	6	19.6	162300000	6	6	20.7	254680000	10	10	31	653130000	13	13	35.8	614460000	12	12	36	577070000	453	50.754	5.1	unreviewed	901823	15675917	Intracellular	No pathway	No CleavageSite	VBIStrPyo79812_1889	SPy_2182	1814174	1815535	1362	-	PF00772; DnaB, PF03796; DnaB_C	spy:SPy_2182	EOG6T4RW5
Q99XR9	Putative endopeptidase Clp ATP-binding chain C	clpC	SPy_2073	102	45.4333	158	60.2667	34	33	44	3009700000	32	30	44.1	2329000000	36	34	48.2	3000800000	52	50	59.5	7653200000	56	54	62.3	7759800000	50	48	59	8449400000	814	90.657	6.89	unreviewed	901717	15675834	Intracellular	No pathway	No CleavageSite	VBIStrPyo79812_1797	SPy_2073	1724773	1727217	2445	-	PF00004; AAA, PF07724; AAA_2, PF02861; Clp_N, PF10431; ClpB_D2-small	spy:SPy_2073, spz:M5005_Spy_1763	EOG65F8SM
Q9A1Y1	Holliday junction ATP-dependent DNA helicase RuvB	ruvB	SPy_0038	15	21.1667	34	45.2	5	5	22.3	108550000	8	8	32.8	122590000	2	2	8.4	118930000	12	12	48.8	429210000	11	11	41.9	271590000	11	11	44.9	348240000	332	37.541	5.6	reviewed	900396	15674280	Intracellular	No pathway	No CleavageSite	VBIStrPyo79812_0036	SPy_0038	53843	54841	999	+	PF05491; RuvB_C, PF05496; RuvB_N	spy:SPy_0038, spz:M5005_Spy_0035	EOG6SR93S
Q9A0C6	Carbamoyl-phosphate synthase large chain	carB	SPy_0835	35	13.4	109	42.5333	14	14	15.5	480310000	8	8	9.2	273770000	13	13	15.5	493870000	35	35	41.7	1087200000	37	37	41.8	1267400000	37	37	44.1	1295000000	1058	116.427	5.01	reviewed	901001	15674870	Intracellular	No pathway	No CleavageSite	VBIStrPyo79812_0713	SPy_0835	684501	687677	3177	+	PF00289; CPSase_L_chain, PF02786; CPSase_L_D2, PF02787; CPSase_L_D3, PF02142; MGS	spy:SPy_0835, spz:M5005_Spy_0643	EOG6J1DC6
Q9A0Y1	Uncharacterized protein	SPy_0560	SPy_0560	54	44.6667	82	57.7667	17	17	41.7	3417200000	19	19	45	3223700000	18	18	47.3	3572100000	27	27	58.1	8814500000	29	29	59.7	10432000000	26	26	55.5	10431000000	415	48.953	6.16	unreviewed	900779	15674655	Intracellular	No pathway	No CleavageSite	VBIStrPyo79812_0480	SPy_0560	451841	453088	1248	+		spy:SPy_0560	EOG60CWHR
P68771	Peptide deformylase	def	SPy_1958	40	72.7	56	83.1667	13	13	73	1360900000	13	13	74	1280900000	14	14	71.1	1551100000	18	18	78.9	3308900000	20	20	86.8	4477400000	18	18	83.8	4654700000	204	22.848	5.81	reviewed	901633	15675756	Intracellular	No pathway	No CleavageSite	VBIStrPyo79812_1705	SPy_1958	1626523	1627137	615	+	PF01327; Pep_deformylase	spy:SPy_1958, spz:M5005_Spy_1669	EOG6PZXGQ
P65757	Probable manganese-dependent inorganic pyrophosphatase	ppaC	SPy_0380	35	49.1	44	53.3667	10	10	49.2	1965800000	13	13	49.2	2764600000	12	12	48.9	2656700000	12	12	45	8267300000	16	16	58.8	9536800000	16	16	56.3	5307900000	313	33.596	4.56	reviewed	900650	15674527	Intracellular	No pathway	No CleavageSite	VBIStrPyo79812_0328	SPy_0380	324873	325814	942	+	PF01368; DHH, PF02833; DHHA2	spy:SPy_0380, spz:M5005_Spy_0319	EOG6F81QM
P63705	Tagatose 1,6-diphosphate aldolase 2	lacD2	SPy_1919	60	59.0333	91	71.9667	18	17	62.4	979190000	25	24	60.6	2777200000	17	16	54.1	1287900000	30	28	73.1	3834100000	30	29	69.7	5453100000	31	29	73.1	4911900000	327	36.554	4.96	reviewed	901603	15675728	Intracellular	No pathway	No CleavageSite	VBIStrPyo79812_1668	SPy_1919	1602535	1603518	984	-	PF01791; DeoC	spy:SPy_1919, spz:M5005_Spy_1635	EOG6SR92W
Q99XV2	Uncharacterized protein			13	17.1667	25	28.1667	4	4	13.5	127070000	4	4	19	159850000	5	5	19	203810000	8	8	28.5	500840000	9	9	28.8	572900000	8	8	27.2	426170000		40.328	4.79
Q99YE0	Acetyl-coenzyme A carboxylase carboxyl transferase subunit beta	accD	SPy_1744	30	33.3333	47	48.4	9	9	30.2	772430000	9	9	33.7	1529600000	12	12	36.1	1488100000	16	16	47.2	3019200000	14	14	49	3833800000	17	17	49	4178900000	288	31.805	7.85	reviewed	901979	15675593	Intracellular	No pathway	No CleavageSite	VBIStrPyo79812_1518	SPy_1744	1445836	1446702	867	-	PF01039; Carboxyl_trans	spy:SPy_1744, spz:M5005_Spy_1485	EOG6HQSSF
Q9A0J1	ATP synthase subunit b	atpF	SPy_0756	24	51.2	46	73.9667	7	7	51.2	4112400000	10	10	56.1	2472300000	7	7	46.3	1563200000	16	16	70.7	8559000000	15	15	76.8	7248200000	15	15	74.4	8308700000	164	17.797	4.82	reviewed	900935	15674804	N-terminally anchored (No CS)	Sec-(SPI)	No CleavageSite	VBIStrPyo79812_0644	SPy_0756	615599	616093	495	+	PF00430; ATP-synt_B	spy:SPy_0756, spz:M5005_Spy_0577	EOG6DNTDK
Q99YB5	Uncharacterized protein	SPy_1780	SPy_1780	32	67.3	43	81.7333	11	11	67.3	5140400000	10	10	67.3	7946400000	11	11	67.3	6856900000	14	14	82.7	20712000000	15	15	79.8	21320000000	14	14	82.7	17869000000	150	18.896	6.81	unreviewed	902011	15675620	Intracellular	No pathway	No CleavageSite	VBIStrPyo79812_1548	SPy_1780	1471500	1471952	453	+	PF00582; Usp	spy:SPy_1780	EOG6XHC6T
Q99YI4	Glycine--tRNA ligase beta subunit	glyS	SPy_1688	75	38.1667	129	57.5667	28	28	41.4	5166800000	22	22	34.2	3971000000	25	25	38.9	4599800000	43	43	57	14487000000	45	45	58.9	14291000000	41	41	56.8	12513000000	679	74.884	4.97	reviewed	901933	15675548	Intracellular	No pathway	No CleavageSite	VBIStrPyo79812_1469	SPy_1688	1401260	1403299	2040	-	PF02092; tRNA_synt_2f	spy:SPy_1688, spz:M5005_Spy_1384	EOG661H9S
Q9A1J5	Putative response regulator	fasA	SPy_0245	10	14.2333	26	46.8667	4	4	16.3	145230000	4	4	17.1	0	2	2	9.3	116280000	8	8	45.9	264560000	9	9	50.4	251020000	9	9	44.3	261590000	245	28.863	6.55	unreviewed	900547	15674427	Intracellular	No pathway	No CleavageSite	VBIStrPyo79812_0214	SPy_0245	212910	213647	738	+	PF04397; LytTR, PF00072; Response_reg	spy:SPy_0245, spz:M5005_Spy_0206	EOG6VXFD9
Q99Z89	UPF0371 protein SPy_1343/M5005_Spy1095	SPy_1343	SPy_1343	77	59.9333	101	71.7667	27	27	62.6	2953800000	26	26	60.9	2713800000	24	24	56.3	3422800000	36	36	72.1	11394000000	34	34	71.5	7735100000	31	31	71.7	8970900000	494	55.325	6.92	reviewed	901421	15675279	Intracellular	No pathway	No CleavageSite	VBIStrPyo79812_1173	SPy_1343	1111103	1112587	1485	+	PF08903; DUF1846	spy:SPy_1343, spz:M5005_Spy_1095	EOG6DJZ0W
Q99YN2	Putative two-component sensor histidine kinase	yvqE	SPy_1622	11	11.8	32	38.2	4	4	14.4	108160000	5	5	15.3	87531000	2	2	5.7	73996000	11	11	37.1	239810000	13	13	48.2	415860000	8	8	29.3	230800000	334	38.53	6.67	unreviewed	901872	15675499	Multi-transmembrane	Sec-(SPI)	No CleavageSite	VBIStrPyo79812_1415	SPy_1622	1343883	1344887	1005	-	PF02518; HATPase_c, PF07730; HisKA_3	spy:SPy_1622, spz:M5005_Spy_1333	EOG6W9X4M
P0C0B9	GTPase Era	era	SPy_0476	56	75.7333	84	86.1333	18	18	73.2	2706000000	18	18	75.5	3536400000	20	20	78.5	3278500000	27	27	86.9	9610600000	29	29	84.6	9853800000	28	28	86.9	9696700000	298	34.066	6.57	reviewed	900715	15674592	Intracellular	No pathway	No CleavageSite	VBIStrPyo79812_0401	SPy_0476	389320	390216	897	+	PF07650; KH_2, PF01926; MMR_HSR1	spy:SPy_0476, spz:M5005_Spy_0390	EOG68DD1Q
Q99YC0	Glutamyl-tRNA(Gln) amidotransferase subunit A	gatA	SPy_1771	71	59.8667	89	70.2333	24	24	62.1	2812800000	23	23	61.1	2371500000	24	24	56.4	2550300000	29	29	69.9	9148600000	30	30	70.9	8065600000	30	30	69.9	6951800000	488	52.288	5.19	reviewed	902006	15675615	Intracellular	No pathway	No CleavageSite	VBIStrPyo79812_1540	SPy_1771	1465591	1467057	1467	-	PF01425; Amidase	spy:SPy_1771, spz:M5005_Spy_1507	EOG61P6R9
P66852	Single-stranded DNA-binding protein	ssb3	SPy_1830	15	41.1	22	52.7333	6	6	49.7	327060000	4	4	33.7	360980000	5	5	39.9	392480000	8	8	55.8	1214500000	8	8	55.8	1435800000	6	6	46.6	878060000	163	17.971	5.27	reviewed	902048	15675657	Intracellular	No pathway	No CleavageSite	VBIStrPyo79812_1589	SPy_1830	1519100	1519591	492	-	PF00436; SSB	spy:SPy_1830, spz:M5005_Spy_1554	EOG6M9F32
Q99ZJ0	Putative cardiolipin synthetase	SPy_1212	SPy_1212	13	10.9667	35	28.8333	5	5	13.3	101700000	4	4	9.9	114790000	4	4	9.7	90727000	9	9	23.8	283510000	13	13	32	408710000	13	13	30.7	280230000	525	60.55	6.61	unreviewed	901316	15675176	Multi-transmembrane	Sec-(SPI)	No CleavageSite	VBIStrPyo79812_1058	SPy_1212	996176	997753	1578	-	PF00614; PLDc, PF13091; PLDc_2	spy:SPy_1212	EOG6Q2ST0
Q99Y07	50S ribosomal protein L13	rplM	SPy_1932	22	65.1	31	72.0667	6	6	61.5	9629300000	8	8	66.9	11797000000	8	8	66.9	10820000000	10	10	71.6	32520000000	11	11	73	33835000000	10	10	71.6	34983000000	148	16.091	9.91	unreviewed	901613	15675736	Intracellular	No pathway	No CleavageSite	VBIStrPyo79812_1680	SPy_1932	1609602	1610048	447	-	PF00572; Ribosomal_L13	spy:SPy_1932	EOG628FBD
Q9A200	Putative cell division protein	ftsH	SPy_0015	129	59.1333	170	74.2333	46	46	63.6	17636000000	45	45	61	23103000000	38	38	52.8	15666000000	54	54	72.8	64327000000	61	61	76	55121000000	55	55	73.9	60180000000	659	71.749	6.61	unreviewed	900377	15674261	Multi-transmembrane	Sec-(SPI)	No CleavageSite	VBIStrPyo79812_0014	SPy_0015	12806	14785	1980	+	PF00004; AAA, PF06480; FtsH_ext, PF01434; Peptidase_M41	spy:SPy_0015, spz:M5005_Spy_0013	EOG6PKFBJ
Q99Y83	Putative divalent cation transport protein	corA	SPy_1827	24	26.9667	49	43.6333	11	11	37.6	743840000	8	8	22.9	596730000	5	5	20.4	370140000	15	15	44.9	1618000000	18	18	39.8	2107900000	16	16	46.2	1756800000	314	36.591	4.93	unreviewed	902045	15675654	Multi-transmembrane	Sec-(SPI)	No CleavageSite	VBIStrPyo79812_1586	SPy_1827	1516830	1517774	945	+	PF01544; CorA	spy:SPy_1827, spz:M5005_Spy_1551	EOG6H1Q2F
Q9A1I2	Uncharacterized protein	tatD	SPy_0260	18	23.9667	25	36.1333	6	6	25.2	153610000	6	6	21.5	301970000	6	6	25.2	232930000	8	8	33.6	588150000	7	7	28.1	764050000	10	10	46.7	789000000	263	30.678	5.73	unreviewed	900560	15674440	Intracellular	No pathway	No CleavageSite	VBIStrPyo79812_0228	SPy_0260	224824	225615	792	+	PF01026; TatD_DNase	spy:SPy_0260, spz:M5005_Spy_0220	EOG66QM1C
Q9A0V6	Uncharacterized protein	SPy_0596	SPy_0596	16	23.3333	37	56.3	5	5	23.7	238610000	6	6	27.3	169720000	5	5	19	187850000	12	12	60.3	631280000	12	12	54.3	586890000	13	13	54.3	662780000	300	35.052	5.73	unreviewed	900806	15674680	Intracellular	No pathway	No CleavageSite	VBIStrPyo79812_0511	SPy_0596	479708	480610	903	+	PF13419; HAD_2	spy:SPy_0596	EOG6HMXJ9
P65146	Translation initiation factor IF-3	infC	SPy_0804	23	53.9667	33	68.9333	7	7	35.8	324090000	7	7	62.5	1320900000	9	9	63.6	2063400000	11	11	67.6	3687600000	11	11	71.6	3839300000	11	11	67.6	3989800000	176	20.041	9.83	reviewed	900977	15674846	Intracellular	No pathway	No CleavageSite	VBIStrPyo79812_0687	SPy_0804	661540	662070	531	+	PF00707; IF3_C, PF05198; IF3_N	spy:SPy_0804, spz:M5005_Spy_0619	EOG63JRGJ
Q9A122	Putative sugar transferase	M5005_Spy0420	SPy_0510	8	8.56667	20	20.6667	3	3	9.4	97295000	4	4	12.7	82482000	1	1	3.6	0	5	5	15.3	199610000	8	8	25.3	183240000	7	7	21.4	176690000	308	35.625	8.46	unreviewed	900738	15674614	Multi-transmembrane	Sec-(SPI)	No CleavageSite	VBIStrPyo79812_0435	SPy_0510	410032	410958	927	-	PF00535; Glycos_transf_2	spy:SPy_0510, spz:M5005_Spy_0420	EOG65TRV4
Q9A0B0	Putative fructose-specific enzyme II, PTS system BC component	fruA	SPy_0855	81	34.3333	98	39.4667	27	27	33	23789000000	29	29	33.3	26170000000	25	25	36.7	18160000000	34	34	40	80742000000	32	32	39.8	65040000000	32	32	38.6	75929000000	648	67.046	6.23	unreviewed	901019	15674888	Multi-transmembrane	Sec-(SPI)	No CleavageSite	VBIStrPyo79812_0732	SPy_0855	706294	708240	1947	+	PF00359; PTS_EIIA_2, PF02378; PTS_EIIC, PF02302; PTS_IIB	spy:SPy_0855, spz:M5005_Spy_0662	EOG6XDGX2
Q99ZQ6	Pseudouridine synthase			6	9.83333	17	23.5	3	3	14.6	88095000	1	1	4.3	0	2	2	10.6	0	5	5	19.3	94489000	6	6	25.6	72327000	6	6	25.6	72790000		34.078	7.46
Q99Z78	UDP-N-acetylglucosamine 1-carboxyvinyltransferase 2	murA2	SPy_1358	28	30.2333	54	61.9667	6	6	17.4	301840000	10	10	32.7	339450000	12	12	40.6	394950000	19	19	64.2	1019700000	17	17	59.2	1172200000	18	18	62.5	1142000000	419	44.635	5.47	reviewed	901433	15675291	Intracellular	No pathway	No CleavageSite	VBIStrPyo79812_1185	SPy_1358	1123897	1125156	1260	-	PF00275; EPSP_synthase	spy:SPy_1358, spz:M5005_Spy_1107	EOG68M4GK
Q99YT7	Uncharacterized protein	M5005_Spy1272	SPy_1543	15	10.2	19	13.5667	5	5	9.9	412660000	6	6	13.5	725990000	4	4	7.2	346900000	6	6	13.5	1579200000	7	7	13.7	1485800000	6	6	13.5	1973300000	497	53.522	5.73	unreviewed	901693	15675441	Multi-transmembrane	Sec-(SPI)	No CleavageSite	VBIStrPyo79812_1349	SPy_1543	1270197	1271690	1494	-	PF03606; DcuC	spy:SPy_1543, spz:M5005_Spy_1272	EOG6MM1HM
P63793	ATP-dependent Clp protease ATP-binding subunit ClpX	clpX	SPy_0885	53	44.7333	77	51.5667	16	16	42.5	3115100000	18	18	45.7	3221000000	19	19	46	3290100000	25	25	47.9	11340000000	26	26	50.6	10218000000	26	26	56.2	9886100000	409	44.964	4.96	reviewed	901043	15674910	Intracellular	No pathway	No CleavageSite	VBIStrPyo79812_0761	SPy_0885	731977	733206	1230	+	PF07724; AAA_2, PF10431; ClpB_D2-small, PF06689; zf-C4_ClpX	spy:SPy_0885, spz:M5005_Spy_0691	EOG625JZK
Q99ZI8	Lipoate--protein ligase	lplA	SPy_1214	41	37.3	76	68.1667	13	13	36.6	1460700000	14	14	37.5	1354400000	14	14	37.8	1418600000	23	23	60.8	4422800000	27	27	73.2	4330900000	26	26	70.5	5095900000	339	38.3	5.59	unreviewed	901318	15675178	Intracellular	No pathway	No CleavageSite	VBIStrPyo79812_1060	SPy_1214	999636	1000655	1020	-	PF03099; BPL_LplA_LipB, PF10437; Lip_prot_lig_C	spy:SPy_1214, spz:M5005_Spy_0928	EOG6038ZS
P60434	50S ribosomal protein L2	rplB	SPy_0052	72	76.0333	88	79.6333	22	22	73.6	15092000000	25	25	78	9470100000	25	25	76.5	19307000000	28	28	78.3	42464000000	31	31	82.3	47691000000	29	29	78.3	52719000000	277	29.858	10.56	reviewed	900406	15674290	Intracellular	No pathway	No CleavageSite	VBIStrPyo79812_0047	SPy_0052	65855	66688	834	+	PF00181; Ribosomal_L2, PF03947; Ribosomal_L2_C	spy:SPy_0052, spz:M5005_Spy_0047	EOG6TR0J1
P0C0H1	Hyaluronan synthase	hasA	SPy_2200	44	36.1	58	43.6333	15	15	37.5	6371800000	15	15	36	5032900000	14	14	34.8	4075300000	19	19	41.8	19912000000	20	20	44.9	15586000000	19	19	44.2	14716000000	419	47.856	8.62	reviewed	901875	15675933	Multi-transmembrane	Sec-(SPI)	No CleavageSite	VBIStrPyo79812_1905	SPy_2200	1832625	1833884	1260	+	PF00535; Glycos_transf_2	spy:SPy_2200, spz:M5005_Spy_1851	EOG647TZK
Q99ZG9	Histidine kinase	ciaH	SPy_1236	10	10.4	30	30.6	3	3	7.8	228690000	4	4	12.8	180520000	3	3	10.6	83182000	9	9	27.8	483460000	11	11	35.1	682880000	10	10	28.9	473480000	436	49.982	8.7	unreviewed	901337	15675197	Multi-transmembrane	Sec-(SPI)	No CleavageSite	VBIStrPyo79812_1079	SPy_1236	1018024	1019334	1311	-	PF02518; HATPase_c, PF00512; HisKA	spy:SPy_1236, spz:M5005_Spy_0947	EOG6G4VQG
P63821	Phosphopantetheine adenylyltransferase	coaD	SPy_1537	13	34.1667	25	57.6667	5	5	46	225990000	2	2	17.8	239700000	6	6	38.7	403640000	8	8	55.2	608520000	10	10	68.7	1325700000	7	7	49.1	1137300000	163	18.618	7.62	reviewed	901581	15675436	Intracellular	No pathway	No CleavageSite	VBIStrPyo79812_1344	SPy_1537	1265431	1265922	492	-	PF01467; CTP_transf_2	spy:SPy_1537, spz:M5005_Spy_1267	EOG6MH5J7
Q9A0V7	Lysine--tRNA ligase	lysS	SPy_0595	84	54.5333	138	61.6667	31	31	59	6135000000	26	26	50.3	4887200000	27	27	54.3	6257500000	45	45	62.2	19756000000	47	47	62.2	18756000000	46	46	60.6	18969000000	497	56.564	5.33	reviewed	900805	15674679	Intracellular	No pathway	No CleavageSite	VBIStrPyo79812_0510	SPy_0595	478041	479534	1494	-	PF00152; tRNA-synt_2, PF01336; tRNA_anti-codon	spy:SPy_0595, spz:M5005_Spy_0495	EOG69PQ2M
Q9A178	Methionine--tRNA ligase	metG	SPy_0422	60	34.1667	117	58.3	23	23	43.9	1634000000	17	17	27.8	1316600000	20	20	30.8	1713100000	38	38	57.9	5112900000	43	43	62.3	5817000000	36	36	54.7	4980400000	665	75.083	5.15	reviewed	900674	15674551	Intracellular	No pathway	No CleavageSite	VBIStrPyo79812_0357	SPy_0422	350784	352781	1998	+	PF09334; tRNA-synt_1g, PF01588; tRNA_bind	spy:SPy_0422, spz:M5005_Spy_0345	EOG6CVV9B
P67113	Nucleotide-binding protein SPy_0652/M5005_Spy0539	SPy_0652	SPy_0652	47	70.8333	71	86.3	15	15	67.6	2285200000	17	17	77.7	2905500000	15	15	67.2	2740600000	25	25	89.9	8460300000	23	23	89.9	10546000000	23	23	79.1	8002700000	296	33.566	6.37	reviewed	900847	15674720	Intracellular	No pathway	No CleavageSite	VBIStrPyo79812_0554	SPy_0652	526682	527572	891	+	PF03668; ATP_bind_2	spy:SPy_0652, spz:M5005_Spy_0539	EOG6WHNW8
Q9A1C9	Putative SNF helicase	snf	SPy_0342	10	3.26667	76	30.0667	3	3	2.7	0	4	4	4.5	240870000	3	3	2.6	889140000	28	28	34.4	1350500000	26	26	31.1	1597500000	22	22	24.7	1207000000	1032	118.763	6.4	unreviewed	900621	15674499	Intracellular	No pathway	No CleavageSite	VBIStrPyo79812_0295	SPy_0342	298380	301478	3099	+	PF00271; Helicase_C, PF08455; SNF2_assoc, PF00176; SNF2_N, PF04434; SWIM	spy:SPy_0342	EOG64R61X
Q99Y40	Putative transcriptional regulator	M5005_Spy1597	SPy_1878	11	35.7667	23	55	3	3	22.8	181290000	5	5	52	304670000	3	3	32.5	266880000	7	7	60.2	795140000	9	9	52.8	1128800000	7	7	52	695380000	123	14.367	9.57	unreviewed	902088	15675697	Intracellular	No pathway	No CleavageSite	VBIStrPyo79812_1631	SPy_1878	1559421	1559792	372	-	PF13411; MerR_1	spy:SPy_1878, spz:M5005_Spy_1597	EOG6H4KF1
Q99YU1	Uncharacterized protein	M5005_Spy1268	SPy_1538	15	32.4	32	64.4333	3	3	19	87079000	5	5	35.2	253240000	7	7	43	241760000	10	10	65.4	529470000	11	11	60.3	695450000	11	11	67.6	689340000	145	19.554	8.98	unreviewed	901582	15675437	Intracellular	No pathway	No CleavageSite	VBIStrPyo79812_1345	SPy_1538	1265912	1266349	438	-	PF03602; Cons_hypoth95	spy:SPy_1538, spz:M5005_Spy_1268	EOG64XXSX
Q9A0D6	50S ribosomal protein L21	rplU	SPy_0819	14	40.4	23	72.1	5	5	45.2	2008200000	4	4	33.7	2337000000	5	5	42.3	2841300000	7	7	68.3	6747500000	8	8	74	8803000000	8	8	74	8993800000	104	11.148	9.76	reviewed	900991	15674860	Intracellular	No pathway	No CleavageSite	VBIStrPyo79812_0702	SPy_0819	676391	676705	315	+		spy:SPy_0819, spz:M5005_Spy_0633	EOG6TJ84X
Q99ZR8	Uncharacterized protein	M5005_Spy0837	SPy_1114	5	4.4	7	6.13333	2	2	6.1	0	2	2	5.3	39949000	1	1	1.8	0	2	2	5.3	46128000	2	2	5.3	45468000	3	3	7.8	44133000	522	55.984	8.4	unreviewed	901233	15675095	Multi-transmembrane	Sec-(SPI)	No CleavageSite	VBIStrPyo79812_0968	SPy_1114	912302	913870	1569	+	PF00654; Voltage_CLC	spy:SPy_1114, spz:M5005_Spy_0837	EOG680X28
Q9A131	Formamidopyrimidine-DNA glycosylase	mutM	SPy_0497	10	10.3333	26	29.4667	3	3	9.5	88035000	4	4	12	61724000	3	3	9.5	65284000	7	7	24.4	212420000	10	10	33.8	309210000	9	9	30.2	250500000	275	30.683	9.57	reviewed	900727	15674603	Intracellular	No pathway	No CleavageSite	VBIStrPyo79812_0423	SPy_0497	398928	399755	828	+	PF01149; Fapy_DNA_glyco, PF06831; H2TH, PF06827; zf-FPG_IleRS	spy:SPy_0497, spz:M5005_Spy_0408	EOG6QP131
P65431	Ribosomal RNA small subunit methyltransferase H	rsmH	SPy_1666	17	21.1	38	42.8333	7	7	25	340020000	4	4	15.8	238610000	6	6	22.5	365590000	13	13	43.4	1213000000	14	14	46.5	1167300000	11	11	38.6	967880000	337	35.666	7.68	reviewed	901917	15675533	Intracellular	No pathway	No CleavageSite	VBIStrPyo79812_1451	SPy_1666	1383495	1384508	1014	-	PF01795; Methyltransf_5	spy:SPy_1666, spz:M5005_Spy_1368	EOG6X9MQ1
Q9A1V8	50S ribosomal protein L18	rplR	SPy_0067	20	48.8333	27	50.8	5	5	44.9	3010200000	9	9	50.8	3042700000	6	6	50.8	3227300000	10	10	50.8	13077000000	9	9	50.8	12290000000	8	8	50.8	8567600000	118	12.858	10.4	reviewed	900419	15674303	Intracellular	No pathway	No CleavageSite	VBIStrPyo79812_0060	SPy_0067	71987	72343	357	+	PF00861; Ribosomal_L18p	spy:SPy_0067, spz:M5005_Spy_0060	EOG64NB48
Q9A165	Uncharacterized protein	SPy_0441	SPy_0441	22	27.7	58	72.2	4	4	14.1	221610000	8	8	34.8	668130000	10	10	34.2	744780000	18	18	69.6	1478800000	20	20	76.2	1974300000	20	20	70.8	2051400000	319	35.52	7.2	unreviewed	900688	15674565	Intracellular	No pathway	No CleavageSite	VBIStrPyo79812_0374	SPy_0441	364356	365315	960	+	PF01408; GFO_IDH_MocA, PF02894; GFO_IDH_MocA_C	spy:SPy_0441	EOG6GJBW3
Q99ZW6	Putative coproporphyrinogen III oxidase	hemN	SPy_1040	10	13.8333	37	47.8667	2	2	7.2	290370000	5	5	21.5	174010000	3	3	12.8	96912000	11	11	44.7	782250000	13	13	52.4	638090000	13	13	46.5	474160000	376	43.084	5.97	unreviewed	901172	15675037	Intracellular	No pathway	No CleavageSite	VBIStrPyo79812_0898	SPy_1040	850988	852118	1131	+	PF06969; HemN_C, PF04055; Radical_SAM	spy:SPy_1040	EOG683S9D
Q99YE1	Acetyl-coenzyme A carboxylase carboxyl transferase subunit alpha	accA	SPy_1743	20	33.9667	39	53.9	7	7	35.5	402050000	5	5	27.3	545240000	8	8	39.1	1036300000	12	12	46.9	2100200000	15	15	60.9	2297800000	12	12	53.9	2482600000	256	28.164	5.39	unreviewed	901978	15675592	Intracellular	No pathway	No CleavageSite	VBIStrPyo79812_1517	SPy_1743	1445069	1445839	771	-	PF03255; ACCA	spy:SPy_1743, spz:M5005_Spy_1484	EOG6HQSSF
Q99ZD3	Glutamine--fructose-6-phosphate aminotransferase [isomerizing]	glmS	SPy_1280	94	63.2	128	78.5333	32	32	63.2	18027000000	31	31	61.8	15855000000	31	31	64.6	16819000000	40	40	74.5	69158000000	46	46	85.4	62437000000	42	42	75.7	54036000000	604	65.552	5.24	reviewed	901373	15675233	Intracellular	No pathway	No CleavageSite	VBIStrPyo79812_1118	SPy_1280	1053614	1055428	1815	-	PF01380; SIS	spy:SPy_1280, spz:M5005_Spy_0986	EOG6KT2Q1
Q99XQ6	Putative endopeptidase O	pepO	SPy_2095	81	47.6333	114	54	28	28	48	4669100000	27	27	49.1	4213600000	26	26	45.8	5494100000	37	37	55.5	18310000000	41	41	56.6	26222000000	36	36	49.9	13397000000	631	71.264	4.81	unreviewed	901735	15675851	Intracellular	No pathway	No CleavageSite	VBIStrPyo79812_1815	SPy_2095	1748568	1750463	1896	-	PF01431; Peptidase_M13, PF05649; Peptidase_M13_N	spy:SPy_2095	EOG6V7BJT
Q99ZF6	Putative macrolide-efflux protein	mreA	SPy_1250	21	28.1667	60	65.6	10	10	37.4	407980000	5	5	20.6	289330000	6	6	26.5	254080000	22	22	68.7	1014500000	21	21	68.1	1351900000	17	17	60	1257400000	310	36.025	7.36	unreviewed	901350	15675210	Intracellular	No pathway	No CleavageSite	VBIStrPyo79812_1093	SPy_1250	1031046	1031978	933	-	PF06574; FAD_syn, PF01687; Flavokinase	spy:SPy_1250, spz:M5005_Spy_0960	EOG6QP0ZV
Q99YW6	Putative ATP-dependent protease	clpE	SPy_1509	124	61.4333	169	76.3333	40	40	60.4	5455600000	43	42	64.2	4761500000	41	40	59.7	6110000000	56	55	72.5	20068000000	60	59	82	20927000000	53	52	74.5	19191000000	760	84.68	5.38	unreviewed	901556	15675411	Intracellular	No pathway	No CleavageSite	VBIStrPyo79812_1317	SPy_1509	1238676	1240958	2283	+	PF00004; AAA, PF07724; AAA_2, PF10431; ClpB_D2-small, PF02151; UVR	spy:SPy_1509	EOG65F8SM
Q99YP2	Regulatory protein RecX	recX	SPy_1607	14	16.5333	41	60.7333	3	3	11.6	132610000	5	5	17.1	201000000	6	6	20.9	260850000	14	14	61.6	740720000	15	15	63.2	774690000	12	12	57.4	688300000	258	30.543	7.99	reviewed	901858	15675489	Intracellular	No pathway	No CleavageSite	VBIStrPyo79812_1401	SPy_1607	1327988	1328764	777	+	PF02631; RecX	spy:SPy_1607, spz:M5005_Spy_1320	EOG6VQPZ1
Q9A0A4	Putative ABC transporter (ATP-binding protein)	M5005_Spy0674	SPy_0867	39	24.4	104	51.2667	12	12	23	1030800000	12	12	23.2	1000800000	15	15	27	858830000	32	32	50.1	3773500000	37	37	50.4	3228200000	35	35	53.3	3762400000	625	71.147	5.16	unreviewed	901028	15674895	Intracellular	No pathway	No CleavageSite	VBIStrPyo79812_0744	SPy_0867	715227	717104	1878	+	PF00005; ABC_tran	spy:SPy_0867, spz:M5005_Spy_0674	EOG6F297F
Q99XU5	Putative two-component response regulator	irr	SPy_2027	15	26.1333	29	49.3	2	2	7.4	28122000	6	6	31.8	156310000	7	7	39.2	354320000	9	9	50.7	660120000	10	10	47.9	665540000	10	10	49.3	670620000	217	25.055	5.16	unreviewed	901682	15675804	Intracellular	No pathway	No CleavageSite	VBIStrPyo79812_1758	SPy_2027	1691133	1691786	654	-	PF00072; Response_reg, PF00486; Trans_reg_C	spy:SPy_2027, spz:M5005_Spy_1725	EOG6G4VQG
Q99XP4	Putative Holliday junction resolvase	SPy_2113	SPy_2113	10	29.9667	26	78.2	2	2	18.7	56331000	3	3	26.6	172830000	5	5	44.6	513820000	10	10	84.2	1054200000	7	7	66.2	1038800000	9	9	84.2	883310000	136	15.749	7.5	reviewed	901750	15675863	Intracellular	No pathway	No CleavageSite	VBIStrPyo79812_1830	SPy_2113	1764930	1765340	411	-	PF03652; UPF0081	spy:SPy_2113, spz:M5005_Spy_1796	EOG6N94FV
Q99Z86	Uncharacterized RNA methyltransferase SPy_1346/M5005_Spy1098	SPy_1346	SPy_1346	35	32.2667	78	58.2333	9	9	27.1	328640000	13	13	35.5	587460000	13	13	34.2	634490000	24	24	61.7	1599300000	25	25	53.9	2093000000	29	29	59.1	2032000000	451	51.7	8.44	reviewed	901424	15675282	Intracellular	No pathway	No CleavageSite	VBIStrPyo79812_1176	SPy_1346	1113997	1115352	1356	-	PF01938; TRAM, PF05958; tRNA_U5-meth_tr	spy:SPy_1346, spz:M5005_Spy_1098	EOG6V4GKM
P66599	30S ribosomal protein S6	rpsF	SPy_1831	13	49.3	28	85.0667	5	5	55.2	779030000	3	3	40.6	738990000	5	5	52.1	1250800000	9	9	90.6	3438500000	10	10	82.3	3593800000	9	9	82.3	3422700000	96	11.075	5.1	reviewed	902049	15675658	Intracellular	No pathway	No CleavageSite	VBIStrPyo79812_1590	SPy_1831	1519613	1519903	291	-	PF01250; Ribosomal_S6	spy:SPy_1831, spz:M5005_Spy_1555	EOG6P33DH
Q99YD8	Putative biotoin carboxyl carrier protein	accB	SPy_1747	4	13.8333	13	37.5667	1	1	6	0	2	2	29.5	587780000	1	1	6	0	4	4	44	740930000	4	4	20.5	737310000	5	5	48.2	598960000	166	17.89	4.44	unreviewed	901982	15675596	Intracellular	No pathway	No CleavageSite	VBIStrPyo79812_1521	SPy_1747	1448526	1449026	501	-	PF00364; Biotin_lipoyl	spy:SPy_1747, spz:M5005_Spy_1488	EOG6CVV6Z
Q9A1G1	Uncharacterized protein	M5005_Spy0246	SPy_0290	35	30.3667	68	61.8667	12	12	33.7	545760000	10	10	25.4	380460000	13	13	32	432530000	22	22	62.5	1737000000	25	25	64.2	1873900000	21	21	58.9	1554300000	472	52.749	5.02	unreviewed	900584	15674464	Intracellular	No pathway	No CleavageSite	VBIStrPyo79812_0254	SPy_0290	252424	253842	1419	+	PF01458; UPF0051	spy:SPy_0290, spz:M5005_Spy_0246	EOG60KN0V
Q99ZI1	Putative flavoprotein	dpfB	SPy_1221	19	36.7	27	49.2667	6	6	37.3	229170000	5	5	25.9	223630000	8	8	46.9	282340000	9	9	50	1000000000	8	8	44.7	926130000	10	10	53.1	875110000	230	25.524	6.86	unreviewed	901325	15675185	Intracellular	No pathway	No CleavageSite	VBIStrPyo79812_1067	SPy_1221	1005978	1006670	693	+	PF04127; DFP	spy:SPy_1221	EOG6F55DV
Q99ZY8	Uncharacterized protein	M5005_Spy0739	SPy_1012	27	24.2	45	39.5333	9	9	23.4	336260000	8	8	22.9	380450000	10	10	26.3	531250000	14	14	39.8	1731700000	16	16	39	1454600000	15	15	39.8	1595200000	415	47.716	4.5	unreviewed	901150	15675015	Intracellular	No pathway	No CleavageSite	VBIStrPyo79812_0873	SPy_1012	822908	824155	1248	+	PF07719; TPR_2, PF13181; TPR_8	spy:SPy_1012, spz:M5005_Spy_0739	EOG63NMJX
P66058	50S ribosomal protein L11	rplK	SPy_0460	20	47.0333	25	53.6667	6	6	46.8	508380000	6	6	46.8	711730000	8	8	47.5	1739300000	9	9	57.4	3729300000	8	8	51.8	4423500000	8	8	51.8	3574100000	141	14.792	9.44	reviewed	900702	15674579	Intracellular	No pathway	No CleavageSite	VBIStrPyo79812_0388	SPy_0460	378296	378721	426	+	PF00298; Ribosomal_L11, PF03946; Ribosomal_L11_N	spy:SPy_0460, spz:M5005_Spy_0374	EOG69PQ9D
Q9A1N0	Putative glycine betaine/proline ABC transporter (ATP-binding protein)	opuAA	SPy_0183	47	49.5333	80	75.6333	14	14	43	727630000	18	18	55.3	891990000	15	15	50.3	706350000	27	27	77.9	2716000000	26	26	71.1	2937600000	27	27	77.9	3332300000	398	44.299	5.72	unreviewed	900506	15674388	Intracellular	No pathway	No CleavageSite	VBIStrPyo79812_0161	SPy_0183	168454	169650	1197	+	PF00005; ABC_tran, PF00571; CBS	spy:SPy_0183, spz:M5005_Spy_0157	EOG6T7N3V
Q9A1Y6	N5-carboxyaminoimidazole ribonucleotide mutase	purE	SPy_0033	4	15.7333	18	46.4333	1	1	13.5	0	1	1	13.5	0	2	2	20.2	88027000	6	6	45.4	118990000	5	5	44.8	96726000	7	7	49.1	112590000	163	17.033	6.68	unreviewed	900391	15674275	Intracellular	No pathway	No CleavageSite	VBIStrPyo79812_0031	SPy_0033	48043	48534	492	+	PF00731; AIRC	spy:SPy_0033	EOG6Z0QH2
Q99XS8	Putative transcriptional regulator	SPy_2054	SPy_2054	17	21.1	33	42.7667	5	5	23	97986000	5	5	16.9	36857000	7	7	23.4	134370000	12	12	45.2	361250000	10	10	38.3	417510000	11	11	44.8	322630000	248	27.817	7.3	unreviewed	901705	15675824	Intracellular	No pathway	No CleavageSite	VBIStrPyo79812_1782	SPy_2054	1711358	1712104	747	-	PF00455; DeoRC, PF08220; HTH_DeoR	spy:SPy_2054	EOG6XSZXW
Q99ZV8	Elongation factor 4	lepA	SPy_1053	52	34.1	96	62.2333	15	15	28.9	1687100000	16	16	32.3	1232600000	21	21	41.1	2380800000	33	33	62.3	6034900000	31	31	63.1	7582400000	32	32	61.3	7142900000	610	68.148	5.3	reviewed	901181	15675045	Intracellular	No pathway	No CleavageSite	VBIStrPyo79812_0908	SPy_1053	861900	863732	1833	+	PF00679; EFG_C, PF14492; EFG_II, PF00009; GTP_EFTU, PF03144; GTP_EFTU_D2, PF06421; LepA_C	spy:SPy_1053, spz:M5005_Spy_0776	EOG6ZKXQ4
Q99YD9	Putative acetyl-CoA carboxylase biotin carboxylase subunit	accC	SPy_1745	47	48.8667	70	66.3333	17	17	52.4	1842100000	15	15	48.2	1548700000	15	15	46	1629800000	24	24	67	7809800000	23	23	65	5873800000	23	23	67	6177900000	454	49.313	5.08	unreviewed	901980	15675594	Intracellular	No pathway	No CleavageSite	VBIStrPyo79812_1519	SPy_1745	1446711	1448075	1365	-	PF02785; Biotin_carb_C, PF00289; CPSase_L_chain, PF02786; CPSase_L_D2	spy:SPy_1745, spz:M5005_Spy_1486	EOG6CVV6Z
Q99XU6	Histidine kinase	ihk	SPy_2026	15	14.4	44	38.8667	5	5	14.1	156860000	6	6	16.5	181990000	4	4	12.6	92113000	15	15	42.2	606200000	16	16	38.5	567110000	13	13	35.9	504880000	462	52.803	8.65	unreviewed	901681	15675803	Multi-transmembrane	Sec-(SPI)	No CleavageSite	VBIStrPyo79812_1757	SPy_2026	1689748	1691136	1389	-	PF00672; HAMP, PF02518; HATPase_c, PF00512; HisKA	spy:SPy_2026, spz:M5005_Spy_1724	EOG6SR927
P60199	Ribonuclease Z	rnz	SPy_0924	27	39.8	59	67.6333	10	10	42.7	438270000	8	8	35.6	629840000	9	9	41.1	677050000	19	19	60.2	2027200000	20	20	70.9	2411000000	20	20	71.8	2436700000	309	34.408	7.33	reviewed	901077	15674944	Intracellular	No pathway	No CleavageSite	VBIStrPyo79812_0795	SPy_0924	767076	768005	930	+		spy:SPy_0924, spz:M5005_Spy_0725	EOG61P6TK
P67575	Asparagine--tRNA ligase	asnS	SPy_0651	65	45.7	120	72.5333	22	22	45.1	4062500000	21	21	43.3	4064200000	22	22	48.7	4866900000	39	39	72.3	16222000000	41	41	73	18295000000	40	40	72.3	17712000000	448	51.176	5.06	reviewed	900846	15674719	Intracellular	No pathway	No CleavageSite	VBIStrPyo79812_0553	SPy_0651	524922	526268	1347	+	PF00152; tRNA-synt_2, PF01336; tRNA_anti-codon	spy:SPy_0651, spz:M5005_Spy_0538	EOG6ZSP6X
Q9A0U5	Putative peptidoglycan branched peptide synthesis protein, alanine adding enzyme	murN	SPy_0615	32	28.7	67	57.3333	8	8	22.9	794710000	10	10	26.5	783770000	14	14	36.7	749470000	22	22	56.9	2730400000	23	23	57.4	3894900000	22	22	57.7	3012700000	411	47.498	8.92	unreviewed	900819	15674693	Intracellular	No pathway	No CleavageSite	VBIStrPyo79812_0525	SPy_0615	494496	495731	1236	-	PF02388; FemAB	spy:SPy_0615, spz:M5005_Spy_0510	EOG6PZX7G
Q99ZS8	Spermidine/putrescine import ATP-binding protein PotA	potA	SPy_1102	20	21.2667	46	47.4	9	9	26.6	559660000	7	7	22.1	670210000	4	4	15.1	375450000	14	14	43.8	2222000000	16	16	49.2	2080300000	16	16	49.2	2272200000	384	43.794	4.64	reviewed	901223	15675085	Intracellular	No pathway	No CleavageSite	VBIStrPyo79812_0958	SPy_1102	901359	902513	1155	+	PF00005; ABC_tran, PF08402; TOBE_2	spy:SPy_1102, spz:M5005_Spy_0826	EOG6T7N3V
Q9A1C6	Putative arylalkylamine n-acetyltransferase	M5005_Spy0291	SPy_0346	6	12.9333	12	32.5333	2	2	13.8	100390000	3	3	20	167910000	1	1	5	0	4	4	28.8	325410000	3	3	23.8	391800000	5	5	45	318340000	160	17.72	5.05	unreviewed	900624	15674502	Intracellular	No pathway	No CleavageSite	VBIStrPyo79812_0298	SPy_0346	303737	304219	483	+	PF13508; Acetyltransf_7	spy:SPy_0346, spz:M5005_Spy_0291	EOG6QG8PQ
Q99XX7	Dextran glucosidase	dexB	SPy_1973	9	6.4	19	14.1333	4	4	7.4	58563000	1	1	1.9	0	4	4	9.9	0	7	7	18.6	79749000	8	8	14.7	137410000	4	4	9.1	87715000	537	61.445	4.97	unreviewed	901645	15675767	Intracellular	No pathway	No CleavageSite	VBIStrPyo79812_1717	SPy_1973	1642860	1644473	1614	-	PF00128; Alpha-amylase	spy:SPy_1973	EOG6RVFV2
Q9A0J5	DNA ligase	ligA	SPy_0751	49	30.7667	106	61.6333	18	18	35.4	595610000	16	16	28.4	487410000	15	15	28.5	664090000	36	36	61	2213100000	34	34	58.9	2455200000	36	36	65	2493500000	652	72.376	5.34	reviewed	900931	15674800	Intracellular	No pathway	No CleavageSite	VBIStrPyo79812_0640	SPy_0751	611246	613204	1959	+	PF00533; BRCT, PF01653; DNA_ligase_aden, PF03120; DNA_ligase_OB, PF03119; DNA_ligase_ZBD	spy:SPy_0751, spz:M5005_Spy_0573	EOG6TTVM9
Q9A1B6	Non-canonical purine NTP pyrophosphatase	SPy_0362	SPy_0362	12	15.3333	37	46.5667	3	3	17.1	48489000	4	4	14.9	117890000	5	5	14	126530000	12	12	42.4	426530000	16	16	62.2	498360000	9	9	35.1	329870000	328	36.269	5.68	reviewed	900635	15674512	Intracellular	No pathway	No CleavageSite	VBIStrPyo79812_0313	SPy_0362	313310	314296	987	+	PF01725; Ham1p_like	spy:SPy_0362, spz:M5005_Spy_0304	EOG6CZQQP
Q99XI9	Uncharacterized protein	M5005_Spy1837	SPy_2184	39	20.9333	81	47.5667	14	14	24.2	1114900000	14	14	21.4	908410000	11	11	17.2	672370000	28	28	46.5	3989500000	25	25	45.1	3377600000	28	28	51.1	3715900000	658	74.015	5.25	unreviewed	901830	15675919	Multi-transmembrane	Sec-(SPI)	No CleavageSite	VBIStrPyo79812_1891	SPy_2184	1816020	1817996	1977	-	PF01368; DHH, PF02272; DHHA1	spy:SPy_2184, spz:M5005_Spy_1837	EOG6FBX0G
Q99YI1	Putative reductase / dehydrogenase	SPy_1693	SPy_1693	28	51.2667	40	61.8667	10	10	47	955900000	9	9	53.4	876640000	9	9	53.4	1064500000	13	13	60.2	5001300000	15	15	63.8	3537400000	12	12	61.6	3694000000	279	31.081	5.11	unreviewed	901936	15675551	Intracellular	No pathway	No CleavageSite	VBIStrPyo79812_1472	SPy_1693	1405631	1406470	840	-	PF00248; Aldo_ket_red	spy:SPy_1693	EOG68H8C2
Q99YN1	Uncharacterized protein			8	10.9333	13	15.6667	4	4	18.2	52074000	2	2	7.3	39185000	2	2	7.3	0	4	4	15.4	127870000	5	5	18.2	128970000	4	4	13.4	97795000		26.587	8.22
Q48XR0	Cell division protein SepF	sepF	SPy_1518	30	39.4667	45	53.0333	10	10	48.2	1188100000	11	11	35.8	846050000	9	9	34.4	700430000	15	15	53.2	3826300000	17	17	57.3	3842600000	13	13	48.6	3944600000	218	25.233	6.23	reviewed	901563	15675418	Intracellular	No pathway	No CleavageSite	VBIStrPyo79812_1324	SPy_1518	1247051	1247707	657	-	PF04472; DUF552	spy:SPy_1518, spz:M5005_Spy_1247	EOG6K6VFX
P0A3A4	Chromosomal replication initiator protein DnaA	dnaA	SPy_0002	43	36.7333	79	62.5	11	11	33.7	689880000	19	19	46.3	805340000	13	13	30.2	839010000	26	26	62.5	3310200000	25	25	62.5	3232000000	28	28	62.5	3535800000	451	51.633	5.8	reviewed	900904	15674251	Intracellular	No pathway	No CleavageSite	VBIStrPyo79812_0001	SPy_0002	232	1587	1356	+	PF00308; Bac_DnaA, PF08299; Bac_DnaA_C	spy:SPy_0002, spz:M5005_Spy_0001	EOG689HR1
Q99XX6	Multiple sugar-binding ABC transport system (ATP-binding protein)	msmK	SPy_1976	44	50.5	82	80.2	17	17	55.7	1978800000	14	14	51.2	2189400000	13	13	44.6	1698600000	27	27	81.2	8646300000	27	27	78.2	8043200000	28	28	81.2	8991300000	377	41.995	6.06	unreviewed	901646	15675768	Intracellular	No pathway	No CleavageSite	VBIStrPyo79812_1718	SPy_1976	1644602	1645735	1134	-	PF00005; ABC_tran, PF03459; TOBE	spy:SPy_1976, spz:M5005_Spy_1682	EOG6T7N3V
P66341	30S ribosomal protein S10	rpsJ	SPy_0047	21	56.5333	33	76.8333	7	7	61.8	2038800000	8	8	62.7	4550400000	6	6	45.1	4412500000	11	11	77.5	13531000000	12	12	77.5	18033000000	10	10	75.5	15468000000	102	11.606	9.92	reviewed	900402	15674286	Intracellular	No pathway	No CleavageSite	VBIStrPyo79812_0043	SPy_0047	63712	64020	309	+	PF00338; Ribosomal_S10	spy:SPy_0047, spz:M5005_Spy_0043	EOG6VXFHB
Q99ZX0	Uncharacterized protein	M5005_Spy0761	SPy_1036	19	23.4333	30	37.6	5	5	19.8	522890000	7	7	22.6	426760000	7	7	27.9	325990000	10	10	37.5	1940100000	9	9	37.5	1915900000	11	11	37.8	1708700000	283	31.204	8.5	unreviewed	901168	15675033	Multi-transmembrane	Sec-(SPI)	No CleavageSite	VBIStrPyo79812_0894	SPy_1036	846937	847788	852	+	PF02457; DisA_N	spy:SPy_1036, spz:M5005_Spy_0761	EOG6DRPM4
Q99ZT6	Putative histidine kinase-lantibiotic associated	srtK	SPy_1082	8	6.1	42	32.1333	3	3	6.7	134940000	2	2	4.7	104680000	3	3	6.9	164280000	13	13	29.2	577890000	16	16	36.6	571720000	13	13	30.6	632210000	448	51.439	6.81	unreviewed	901207	15675070	Multi-transmembrane	Sec-(SPI)	No CleavageSite	VBIStrPyo79812_0937	SPy_1082	887205	888551	1347	+	PF02518; HATPase_c, PF00512; HisKA	spy:SPy_1082	EOG6G4VQG
Q99ZJ5	Putative ABC transporter (ATP-binding protein)	SPy_1206	SPy_1206	26	20.8	58	47.9	9	9	17.9	442170000	7	7	21.5	353730000	10	10	23	442100000	21	21	52	2046100000	21	21	52.2	1675100000	16	16	39.5	1775400000	514	59.289	5.41	unreviewed	901311	15675171	Intracellular	No pathway	No CleavageSite	VBIStrPyo79812_1053	SPy_1206	990663	992207	1545	-	PF00005; ABC_tran	spy:SPy_1206	EOG6F297F
P66475	30S ribosomal protein S18	rpsR	SPy_1829	16	51.9333	27	56.9667	6	6	53.2	1198900000	5	5	49.4	624190000	5	5	53.2	1084100000	9	9	54.4	4573000000	10	10	63.3	3926600000	8	8	53.2	4383000000	79	9.198	10.8	reviewed	902047	15675656	Intracellular	No pathway	No CleavageSite	VBIStrPyo79812_1588	SPy_1829	1518696	1518935	240	-	PF01084; Ribosomal_S18	spy:SPy_1829, spz:M5005_Spy_1553	EOG6PCQ4R
Q9A1D9	Uncharacterized protein	M5005_Spy0276	SPy_0326	39	59.9667	56	72.4667	13	13	57.1	1059400000	13	13	61.6	1273300000	13	13	61.2	983580000	18	18	71	4314700000	19	19	71.4	5347800000	19	19	75	5462400000	224	24.972	7.12	unreviewed	900610	15674488	Intracellular	No pathway	No CleavageSite	VBIStrPyo79812_0283	SPy_0326	286293	286967	675	-	PF02254; TrkA_N	spy:SPy_0326, spz:M5005_Spy_0276	EOG6HQSSJ
Q99Y96	Protein translocase subunit SecA	secA	SPy_1805	149	56.2333	238	73.9667	53	53	60	12181000000	49	49	55.9	12333000000	47	47	52.8	10008000000	80	80	75	55391000000	81	81	75.9	48347000000	77	77	71	53574000000	839	94.705	5.92	reviewed	902030	15675639	Intracellular	No pathway	No CleavageSite	VBIStrPyo79812_1570	SPy_1805	1496512	1499031	2520	-	PF02810; SEC-C, PF07517; SecA_DEAD, PF01043; SecA_PP_bind, PF07516; SecA_SW	spy:SPy_1805, spz:M5005_Spy_1534	EOG654P48
Q99XI8	tRNA uridine 5-carboxymethylaminomethyl modification enzyme MnmG	mnmG	SPy_2185	69	40.6667	121	63.9	19	19	37.5	1126800000	25	25	41.6	1326500000	25	25	42.9	1813900000	40	40	62.2	6355000000	44	44	70.6	6846600000	37	37	58.9	6674000000	632	70.17	7.06	reviewed	901831	15675920	Intracellular	No pathway	No CleavageSite	VBIStrPyo79812_1892	SPy_2185	1818087	1819985	1899	-	PF01134; GIDA, PF13932; GIDA_assoc_3	spy:SPy_2185, spz:M5005_Spy_1838	EOG6W9X6J
Q9A0L1	Uncharacterized protein	SPy_0726	SPy_0726	4	11.6667	10	23.1	3	3	28.5	29733000	0	0	0	0	1	1	6.5	0	4	4	26.3	46487000	3	3	20.4	35986000	3	3	22.6	45825000	189	20.81	5.35	unreviewed	900911	15674781	Intracellular	No pathway	No CleavageSite	VBIStrPyo79812_0618	SPy_0726	581110	581679	570	+	PF13419; HAD_2	spy:SPy_0726	EOG6RG022
Q9A0G1	Putative glycosyltransferase-possibly involved in cell wall localization and side chain formation of rhamnose-glucose polysaccharide	rgpEc	SPy_0791	18	21	47	52.0333	6	6	19.4	220460000	5	5	16.7	285690000	7	7	26.9	222360000	17	17	54.9	1230400000	15	15	53.1	1073500000	15	15	48.1	1154300000	335	39.121	6.11	unreviewed	900965	15674834	Intracellular	No pathway	No CleavageSite	VBIStrPyo79812_0675	SPy_0791	648935	649942	1008	+	PF00535; Glycos_transf_2	spy:SPy_0791, spz:M5005_Spy_0607	EOG6VQPRD
Q9A1L7	Uncharacterized protein	M5005_Spy0173	SPy_0201	4	7	9	12.3	1	1	4.2	0	1	1	6.3	0	2	2	10.5	94468000	4	4	15.3	128650000	2	2	10.5	101450000	3	3	11.1	150030000	287	32.78	8.84	unreviewed	900521	15674402	Multi-transmembrane	Sec-(SPI)	No CleavageSite	VBIStrPyo79812_0177	SPy_0201	183551	184414	864	-	PF06161; DUF975	spy:SPy_0201, spz:M5005_Spy_0173	EOG6W9XCF
Q99YG7	Putative lactose phosphotransferase system repressor protein	lacR.1	SPy_1712	18	31.5	28	37.2667	6	6	31.2	395210000	7	7	35.2	503080000	5	5	28.1	515820000	8	8	35.2	2061600000	10	10	38.3	2057900000	10	10	38.3	2697300000	256	29.037	5.17	unreviewed	901951	15675565	Intracellular	No pathway	No CleavageSite	VBIStrPyo79812_1489	SPy_1712	1419077	1419847	771	+	PF00455; DeoRC, PF08220; HTH_DeoR	spy:SPy_1712, spz:M5005_Spy_1402	EOG6XSZXW
P58075	tRNA-specific 2-thiouridylase MnmA	mnmA	SPy_2188	70	78.2667	102	91.1667	24	24	76.4	3536000000	21	21	71	3165400000	25	25	87.4	3963300000	34	34	89.5	21477000000	34	34	92	15504000000	34	34	92	15873000000	373	41.743	5.85	reviewed	901840	15675922	Intracellular	No pathway	No CleavageSite	VBIStrPyo79812_1894	SPy_2188	1821203	1822324	1122	-	PF03054; tRNA_Me_trans	spy:SPy_2188, spz:M5005_Spy_1840	EOG6RZB5H
Q99Y84	UvrABC system protein A	uvrA	SPy_1825	48	22.9333	141	53.7667	16	16	25.3	910930000	17	17	20.6	783640000	15	15	22.9	952410000	46	46	52.2	3846400000	47	47	54.7	4708000000	48	48	54.4	4483500000	952	103.905	6.15	reviewed	902044	15675653	Intracellular	No pathway	No CleavageSite	VBIStrPyo79812_1585	SPy_1825	1513799	1516657	2859	-	PF00005; ABC_tran	spy:SPy_1825, spz:M5005_Spy_1550	EOG6QK4PS
Q9A1C0	Uncharacterized protein			19	40.5667	30	58.6333	4	4	26.5	138090000	7	7	44	161600000	8	8	51.2	156200000	9	9	55.4	621500000	11	11	65.1	911200000	10	10	55.4	756790000		20.02	10.13
Q9A1K4	Putative ABC transporter (ATP-binding protein)	M5005_Spy0197	SPy_0230	2	1.46667	22	13.8	2	2	4.4	42753000	0	0	0	0	0	0	0	0	6	6	11.6	70895000	9	9	16.3	68661000	7	7	13.5	55853000	594	66.746	8.18	unreviewed	900538	15674418	Multi-transmembrane	Sec-(SPI)	No CleavageSite	VBIStrPyo79812_0205	SPy_0230	202062	203846	1785	+	PF00664; ABC_membrane, PF00005; ABC_tran	spy:SPy_0230, spz:M5005_Spy_0197	EOG6T7N3V
P66446	30S ribosomal protein S16	rpsP	SPy_0840	18	53.3	27	57.8	5	5	51.1	483210000	7	7	54.4	457140000	6	6	54.4	472360000	8	8	57.8	2062100000	10	10	57.8	2668500000	9	9	57.8	2508000000	90	10.245	10.27	reviewed	901006	15674875	Intracellular	No pathway	No CleavageSite	VBIStrPyo79812_0718	SPy_0840	693211	693483	273	+	PF00886; Ribosomal_S16	spy:SPy_0840, spz:M5005_Spy_0648	EOG6CVVKH
Q99YE9	Uncharacterized protein	M5005_Spy1476	SPy_1735	11	22.9	24	40.9667	4	4	25.5	103090000	2	2	11.8	125640000	5	5	31.4	160460000	9	9	45.1	799800000	8	8	39.2	734830000	7	7	38.6	546640000	153	17.032	5.19	unreviewed	901970	15675584	Intracellular	No pathway	No CleavageSite	VBIStrPyo79812_1509	SPy_1735	1436384	1436845	462	-	PF02367; UPF0079	spy:SPy_1735, spz:M5005_Spy_1476	EOG6GBMHT
Q99YG9	Putative PTS system, enzyme IIB component	M5005_Spy1400	SPy_1710	9	35.3	18	65.3333	3	3	27.7	76921000	4	4	48.5	87052000	2	2	29.7	41325000	5	5	69.3	252870000	7	7	69.3	631380000	6	6	57.4	288120000	101	11.281	4.88	unreviewed	901949	15675563	Intracellular	No pathway	No CleavageSite	VBIStrPyo79812_1487	SPy_1710	1418069	1418374	306	-	PF02302; PTS_IIB	spy:SPy_1710, spz:M5005_Spy_1400	EOG6B8XNG
Q9A086	Putative ATP-dependent Clp proteinase (ATP-binding subunit)	clpL	SPy_0888	88	55.2	160	77.1667	26	25	50.1	3553800000	30	29	58.1	3211300000	32	31	57.4	3785200000	51	50	74.8	18002000000	58	57	79	18797000000	51	50	77.7	17682000000	699	77.3	5.87	unreviewed	901046	15674913	Intracellular	No pathway	No CleavageSite	VBIStrPyo79812_0764	SPy_0888	734764	736863	2100	-	PF00004; AAA, PF07724; AAA_2, PF10431; ClpB_D2-small	spy:SPy_0888, spz:M5005_Spy_0694	EOG65F8SM
Q9A126	SsrA-binding protein	smpB	SPy_0504	8	15.9333	28	61.7333	2	2	11	33804000	3	3	17.4	89244000	3	3	19.4	76050000	9	9	62.6	224810000	9	9	58.7	409960000	10	10	63.9	358570000	155	17.719	9.92	reviewed	900733	15674609	Intracellular	No pathway	No CleavageSite	VBIStrPyo79812_0430	SPy_0504	406207	406674	468	+	PF01668; SmpB	spy:SPy_0504, spz:M5005_Spy_0415	EOG6HXJ9P
Q9A1M3	Uncharacterized protein	M5005_Spy0164	SPy_0190	21	49.2333	40	81.8	8	8	62.5	508210000	6	6	42	300700000	7	7	43.2	460700000	14	14	85.8	2749900000	13	13	81.8	1803400000	13	13	77.8	2107900000	176	20.585	5.31	unreviewed	900513	15674395	Intracellular	No pathway	No CleavageSite	VBIStrPyo79812_0168	SPy_0190	177331	177861	531	+	PF02195; ParBc	spy:SPy_0190, spz:M5005_Spy_0164	EOG6VHZ9C
Q9A0G0	Uncharacterized protein	rgpFc	SPy_0792	47	28.0667	83	48.3	14	14	21	1055700000	16	16	32	1023000000	17	17	31.2	1089900000	27	27	46.1	4780600000	28	28	51.3	7275300000	28	28	47.5	5241100000	581	68.622	6.96	unreviewed	900966	15674835	Intracellular	No pathway	No CleavageSite	VBIStrPyo79812_0676	SPy_0792	649939	651684	1746	+	PF05045; RgpF	spy:SPy_0792, spz:M5005_Spy_0608	EOG6JDWFF
Q9A0U7	Phosphoenolpyruvate carboxylase	ppc	SPy_0608	32	15.9333	85	37.6333	15	15	21.6	414140000	8	8	10.9	227200000	9	9	15.3	243350000	23	23	30.9	1599100000	32	32	42	1450600000	30	30	40	1665100000	932	104.686	5.17	reviewed	900815	15674689	Intracellular	No pathway	No CleavageSite	VBIStrPyo79812_0520	SPy_0608	487606	490404	2799	+	PF00311; PEPcase	spy:SPy_0608, spz:M5005_Spy_0505	EOG6TJ7T8
Q99Y37	Eukaryotic hypersensitive-induced response-like protein	M5005_Spy1601	SPy_1884	65	63.8667	83	70.6	21	21	66.6	4767100000	22	22	61.1	4632300000	22	22	63.9	3548000000	29	29	73	27784000000	27	27	69.9	19158000000	27	27	68.9	24085000000	296	33.046	6.4	unreviewed	902092	15675701	N-terminally anchored (No CS)	Sec-(SPI)	No CleavageSite	VBIStrPyo79812_1635	SPy_1884	1563146	1564036	891	-	PF01145; Band_7	spy:SPy_1884, spz:M5005_Spy_1601	EOG6J48MH
P66021	Peptide chain release factor 3	prfC	SPy_1416	62	46.3333	105	65.4667	23	23	48.1	3276600000	18	18	44.4	2348300000	21	21	46.5	2610100000	36	36	66	14931000000	35	35	66	14593000000	34	34	64.4	14741000000	514	58.234	5.19	reviewed	901478	15675335	Intracellular	No pathway	No CleavageSite	VBIStrPyo79812_1234	SPy_1416	1175827	1177371	1545	-	PF14492; EFG_II, PF00009; GTP_EFTU, PF03144; GTP_EFTU_D2	spy:SPy_1416, spz:M5005_Spy_1155	EOG6677Q1
P66496	30S ribosomal protein S19	rpsS	SPy_0053	26	69.6	30	70.6667	9	9	69.6	1765700000	8	8	69.6	2483300000	9	9	69.6	2392400000	8	8	60.9	12685000000	12	12	81.5	12394000000	10	10	69.6	12288000000	92	10.616	9.95	reviewed	900407	15674291	Intracellular	No pathway	No CleavageSite	VBIStrPyo79812_0048	SPy_0053	66827	67105	279	+	PF00203; Ribosomal_S19	spy:SPy_0053, spz:M5005_Spy_0048	EOG61S365
Q9A0R6	Putative sporulation transcription regulator WhiA	whiA	SPy_0654	16	26.2	37	52.3667	4	4	13.5	111570000	5	5	28.1	193110000	7	7	37	307820000	13	13	52.8	995820000	10	10	49.8	1455800000	14	14	54.5	1064300000	303	33.894	6.19	reviewed	900849	15674722	Intracellular	No pathway	No CleavageSite	VBIStrPyo79812_0556	SPy_0654	528543	529454	912	+	PF02650; HTH_WhiA, PF10298; WhiA_N	spy:SPy_0654, spz:M5005_Spy_0541	EOG68WR87
Q9A067	Uncharacterized protein	M5005_Spy0714	SPy_0912	13	49.5333	28	73.2667	3	3	40.8	151220000	5	5	53.9	357810000	5	5	53.9	301270000	11	11	88.2	1607300000	8	8	65.8	1580200000	9	9	65.8	1421000000	76	8.788	5.45	unreviewed	901066	15674933	Intracellular	No pathway	No CleavageSite	VBIStrPyo79812_0784	SPy_0912	758060	758290	231	+	PF11184; DUF2969	spy:SPy_0912, spz:M5005_Spy_0714	EOG60394N
Q99ZV3	Putative phosphotransferase system (PTS), enzyme II component B	ptsB	SPy_1058	29	68.7	40	74.8333	9	9	73.6	490130000	9	9	58.9	1089700000	11	11	73.6	996140000	13	13	74.8	3426500000	14	14	75.5	5851900000	13	13	74.2	5122600000	163	17.923	6.58	unreviewed	901186	15675050	Intracellular	No pathway	No CleavageSite	VBIStrPyo79812_0913	SPy_1058	867268	867759	492	+	PF03830; PTSIIB_sorb	spy:SPy_1058, spz:M5005_Spy_0781	EOG6FJNGT
P68890	Glutamyl-tRNA(Gln) amidotransferase subunit C			6	18.6667	13	42.6667	3	3	21	43464000	2	2	21	25332000	1	1	14	0	5	5	55	154160000	5	5	42	111360000	3	3	31	75934000		11.063	4.77
P66084	50S ribosomal protein L19	rplS	SPy_0724	35	65.8	61	82.5667	12	12	66.1	5905700000	11	11	65.2	4805700000	12	12	66.1	6337700000	19	19	81.7	40899000000	22	22	84.3	30500000000	20	20	81.7	30567000000	115	13.137	11.11	reviewed	900909	15674780	Intracellular	No pathway	No CleavageSite	VBIStrPyo79812_0616	SPy_0724	579760	580107	348	+	PF01245; Ribosomal_L19	spy:SPy_0724, spz:M5005_Spy_0551	EOG6DZF5W
Q9A0T8	Putative transcriptional regulator (LacI family)	regR	SPy_0627	22	35.5333	45	67.8	8	8	40.8	334460000	7	7	32.9	289790000	7	7	32.9	358400000	15	15	67.4	1856200000	15	15	70.4	1667100000	15	15	65.6	2345100000	331	37.648	6.43	unreviewed	900826	15674700	Intracellular	No pathway	No CleavageSite	VBIStrPyo79812_0532	SPy_0627	502974	503969	996	-	PF00356; LacI, PF13407; Peripla_BP_4	spy:SPy_0627, spz:M5005_Spy_0517	EOG6SJJMM
Q99XT3	Putative pyruvate formate-lyase 2	pflD	SPy_2049	37	19.7667	104	50.5333	10	10	16	261400000	12	12	19.9	279690000	15	15	23.4	311110000	32	32	49.4	1446500000	34	34	50.3	1887900000	38	38	51.9	1750000000	805	90.408	5.82	unreviewed	901700	15675819	Intracellular	No pathway	No CleavageSite	VBIStrPyo79812_1777	SPy_2049	1705477	1707894	2418	-	PF01228; Gly_radical, PF02901; PFL	spy:SPy_2049	EOG65TRNB
Q9A0B2	Putative transcriptional repressor	fruR	SPy_0853	19	39.7667	35	56.4	6	6	33.3	251780000	6	6	40.9	269710000	7	7	45.1	272660000	11	11	55.3	1427900000	12	12	58.6	1713700000	12	12	55.3	1729000000	237	26.093	5.63	unreviewed	901017	15674886	Intracellular	No pathway	No CleavageSite	VBIStrPyo79812_0730	SPy_0853	704676	705389	714	+	PF00455; DeoRC, PF08220; HTH_DeoR	spy:SPy_0853, spz:M5005_Spy_0660	EOG6XSZXW
P67415	Uridine kinase	udk	SPy_1368	21	38.6	43	69.7	6	6	37.5	389670000	6	6	31.2	249970000	9	9	47.1	348990000	15	15	62	2101200000	16	16	81.7	2223400000	12	12	65.4	1807500000	208	23.801	6.15	reviewed	901442	15675300	Intracellular	No pathway	No CleavageSite	VBIStrPyo79812_1194	SPy_1368	1134376	1135002	627	-	PF00485; PRK	spy:SPy_1368, spz:M5005_Spy_1116	EOG6KMBCH
Q99ZU1	Putative dipeptidase	M5005_Spy0793	SPy_1070	25	28.6333	58	59.7	10	10	34.8	440600000	7	7	23	215710000	8	8	28.1	488870000	19	19	59.5	2804500000	20	20	63.3	3272900000	19	19	56.3	1850600000	469	51.313	5.02	unreviewed	901198	15675062	Intracellular	No pathway	No CleavageSite	VBIStrPyo79812_0925	SPy_1070	879378	880787	1410	+	PF01546; Peptidase_M20	spy:SPy_1070, spz:M5005_Spy_0793	EOG6FNHN8
P66421	30S ribosomal protein S14 type Z	rpsZ	SPy_0064	8	36.0667	17	55.2	2	2	26.2	756600000	3	3	41	514360000	3	3	41	811280000	6	6	57.4	3650800000	7	7	55.7	4939300000	4	4	52.5	4654000000	61	7.069	10.35	reviewed	900416	15674300	Intracellular	No pathway	No CleavageSite	VBIStrPyo79812_0057	SPy_0064	70409	70594	186	+	PF00253; Ribosomal_S14	spy:SPy_0064, spz:M5005_Spy_0057	EOG6BCT0K
P65971	Ribosome-binding factor A	rbfA	SPy_1719	5	15.5	19	48.8333	1	1	6.9	0	2	2	19.8	65040000	2	2	19.8	56743000	6	6	51.7	229210000	5	5	42.2	270740000	8	8	52.6	231370000	116	13.204	8.88	reviewed	901956	15675570	Intracellular	No pathway	No CleavageSite	VBIStrPyo79812_1495	SPy_1719	1424225	1424575	351	-	PF02033; RBFA	spy:SPy_1719, spz:M5005_Spy_1408	EOG6XQ3TJ
P66235	50S ribosomal protein L33 3	rpmG3	SPy_2160	12	53.1	23	77.5333	4	4	53.1	545850000	4	4	53.1	569460000	4	4	53.1	754030000	8	8	81.6	4472500000	8	8	81.6	4269600000	7	7	69.4	3336600000	49	5.909	10.35	reviewed	901794	15675901	Intracellular	No pathway	No CleavageSite	VBIStrPyo79812_1871	SPy_2160	1799284	1799433	150	+	PF00471; Ribosomal_L33	spy:SPy_2160, spz:M5005_Spy_1816	EOG60KNBM
Q99Y11	Putative lactose phosphotransferase system repressor protein	lacR.2	SPy_1924	9	14.7667	41	47.1	4	4	21	65891000	3	3	10.1	326120000	2	2	13.2	0	14	14	47.1	897240000	13	13	47.1	816150000	14	14	47.1	877680000	257	28.934	6.57	unreviewed	901608	15675732	Intracellular	No pathway	No CleavageSite	VBIStrPyo79812_1672	SPy_1924	1605923	1606696	774	+	PF00455; DeoRC, PF08220; HTH_DeoR	spy:SPy_1924, spz:M5005_Spy_1639	EOG6XSZXW
Q99Y09	Uncharacterized protein	M5005_Spy1641	SPy_1927	5	24.9	14	50.4667	2	2	22.5	0	1	1	22.5	0	2	2	29.7	53160000	3	3	33.3	89905000	5	5	59.5	96811000	6	6	58.6	113310000	111	13.178	5.54	unreviewed	901610	15675734	Intracellular	No pathway	No CleavageSite	VBIStrPyo79812_1674	SPy_1927	1607629	1607964	336	+	PF05016; Plasmid_stabil	spy:SPy_1927, spz:M5005_Spy_1641	EOG67T5RK
P66555	30S ribosomal protein S3	rpsC	SPy_0056	47	60.2	77	74.8	16	16	63.6	11501000000	16	16	60.8	12974000000	15	15	56.2	13493000000	26	26	76	93044000000	27	27	76	74611000000	24	24	72.4	81814000000	217	24.119	9.64	reviewed	900409	15674293	Intracellular	No pathway	No CleavageSite	VBIStrPyo79812_0050	SPy_0056	67478	68131	654	+	PF07650; KH_2, PF00189; Ribosomal_S3_C	spy:SPy_0056, spz:M5005_Spy_0050	EOG6K13X3
P0C0H7	Inosine-5-monophosphate dehydrogenase	guaB	SPy_2206	81	62.4667	140	80.7333	29	29	66.3	4816200000	25	25	59.6	3017100000	27	27	61.5	4805200000	48	48	83.2	27442000000	48	48	80.5	30631000000	44	44	78.5	26035000000	493	52.774	6	reviewed	901896	15675939	Intracellular	No pathway	No CleavageSite	VBIStrPyo79812_1911	SPy_2206	1839173	1840654	1482	-	PF00571; CBS, PF00478; IMPDH	spy:SPy_2206, spz:M5005_Spy_1857	EOG6GTZPV
Q99XW9	Uncharacterized protein	M5005_Spy1694	SPy_1987	8	13.4	15	29.6	3	3	16.1	60905000	2	2	13.7	0	3	3	10.4	0	3	3	20.1	133310000	8	8	40.6	117530000	4	4	28.1	114370000	249	27.414	7.58	unreviewed	901655	15675777	Intracellular	No pathway	No CleavageSite	VBIStrPyo79812_1727	SPy_1987	1657339	1658088	750	-	PF04452; Methyltrans_RNA	spy:SPy_1987, spz:M5005_Spy_1694	EOG6FJNHQ
Q99ZN8	Putative ABC transporter (ATP-binding protein)	M5005_Spy0870	SPy_1148	6	5.16667	22	20.4667	4	4	11.8	66147000	1	1	1.6	0	1	1	2.1	0	5	5	15.7	146510000	10	10	27.2	155260000	7	7	18.5	133050000	574	64.339	8.97	unreviewed	901264	15675125	Multi-transmembrane	Sec-(SPI)	No CleavageSite	VBIStrPyo79812_1001	SPy_1148	940579	942303	1725	+	PF00664; ABC_membrane, PF00005; ABC_tran	spy:SPy_1148, spz:M5005_Spy_0870	EOG6T7N3V
Q99ZG8	Putative response regulator	ciaR	SPy_1237	14	15.4667	36	35.7333	3	3	8.5	360080000	6	6	20.5	509760000	5	5	17.4	494670000	11	11	33.5	2408900000	12	12	37.1	3756200000	13	13	36.6	2976600000	224	25.635	5.05	unreviewed	901338	15675198	Intracellular	No pathway	No CleavageSite	VBIStrPyo79812_1080	SPy_1237	1019327	1020001	675	-	PF00072; Response_reg, PF00486; Trans_reg_C	spy:SPy_1237, spz:M5005_Spy_0948	EOG6G4VQG
Q9A0L9	Zinc-binding protein AdcA	adcA	SPy_0714	32	23.8667	71	54.1667	11	11	25.4	337520000	9	9	21.7	418660000	12	12	24.5	794560000	23	23	57.5	4354100000	23	23	49.9	2430000000	25	25	55.1	3996900000	515	58.484	8.56	reviewed	900899	15674772	Secretory(released) (with CS)	Sec-(SPI)	QAKQVLAE	VBIStrPyo79812_0608	SPy_0714	572039	573586	1548	+	PF01297; TroA, PF09223; YodA	spy:SPy_0714, spz:M5005_Spy_0543	EOG6K9QKM
Q9A107	Histidine kinase	vicK	SPy_0529	19	18.5	56	44.7667	10	10	26	197710000	4	4	12.4	147840000	5	5	17.1	70511000	17	17	36.7	896250000	20	20	48.9	1045700000	19	19	48.7	862830000	450	51.36	5.71	unreviewed	900753	15674629	N-terminally anchored (No CS)	Sec-(SPI)	No CleavageSite	VBIStrPyo79812_0451	SPy_0529	427087	428439	1353	+	PF02518; HATPase_c, PF00512; HisKA, PF00989; PAS	spy:SPy_0529, spz:M5005_Spy_0436	EOG6G4VQG
Q9A0C0	Uncharacterized protein	M5005_Spy0651	SPy_0843	5	3	44	20.5333	1	1	1.3	0	1	1	1.8	0	3	3	5.9	59963000	13	13	18	160580000	16	16	21.7	160290000	15	15	21.9	135510000	1008	111.436	6.64	unreviewed	901008	15674877	LPxTG Cell-wall anchored	Sec-(SPI)	found LPxTG motif :LPRTG	VBIStrPyo79812_0721	SPy_0843	694643	697669	3027	+	PF13306; LRR_5	spy:SPy_0843, spz:M5005_Spy_0651	EOG6WHNNH
P67284	Ribonuclease Y	rny	SPy_1633	82	53.9	137	72.8333	27	27	56.8	3010800000	27	27	50.5	2166900000	28	28	54.4	1984600000	47	47	75.5	19209000000	49	49	77.4	15361000000	41	41	65.6	16499000000	535	60.344	5.85	reviewed	901885	15675508	N-terminally anchored (No CS)	Sec-(SPI)	No CleavageSite	VBIStrPyo79812_1424	SPy_1633	1354208	1355815	1608	-	PF12072; DUF3552, PF01966; HD, PF00013; KH_1	spy:SPy_1633, spz:M5005_Spy_1342	EOG6QCD98
Q99Y13	Galactose-6-phosphate isomerase subunit LacB 2	lacB2	SPy_1922	15	33.9	32	68.2667	4	3	26.3	205690000	6	4	44.4	585370000	5	3	31	293840000	11	7	74.9	2983500000	10	8	74.9	2429500000	11	7	55	2770700000	171	18.881	5.57	reviewed	901606	15675730	Intracellular	No pathway	No CleavageSite	VBIStrPyo79812_1670	SPy_1922	1604499	1605014	516	-	PF02502; LacAB_rpiB	spy:SPy_1922, spz:M5005_Spy_1637	EOG679TJ4
P66376	30S ribosomal protein S12	rpsL	SPy_0271	23	47.7	33	64.5	8	8	60.6	3105100000	8	8	41.6	1322800000	7	7	40.9	2110200000	10	10	63.5	14625000000	13	13	67.2	16309000000	10	10	62.8	17422000000	137	15.076	11.4	reviewed	900570	15674450	Intracellular	No pathway	No CleavageSite	VBIStrPyo79812_0238	SPy_0271	235883	236296	414	+	PF00164; Ribosom_S12_S23	spy:SPy_0271, spz:M5005_Spy_0230	EOG61ZTNF
Q99ZE3	Uncharacterized protein	SPy_1264	SPy_1264	11	18.9	30	42.2	4	4	20.2	593530000	3	3	16.3	514370000	4	4	20.2	419370000	10	10	42.9	3614000000	11	11	43.3	3690100000	9	9	40.4	3949800000	195	23.125	9.74	unreviewed	901363	15675223	Multi-transmembrane	Sec-(SPI)	No CleavageSite	VBIStrPyo79812_1107	SPy_1264	1042549	1043136	588	-		spy:SPy_1264	EOG610483
P66648	30S ribosomal protein S9	rpsI	SPy_1931	21	41.8	31	62.5333	8	8	41.5	2394200000	6	6	38.5	1473600000	7	7	45.4	2633500000	11	11	73.8	15361000000	10	10	46.9	17411000000	10	10	66.9	16653000000	130	14.227	10.67	reviewed	901612	15675735	Intracellular	No pathway	No CleavageSite	VBIStrPyo79812_1679	SPy_1931	1609189	1609581	393	-	PF00380; Ribosomal_S9	spy:SPy_1931, spz:M5005_Spy_1646	EOG6MWNH0
Q9A0J0	ATP synthase subunit delta	atpH	SPy_0757	14	23.7667	20	29.5667	4	4	21.9	170250000	5	5	24.7	208920000	5	5	24.7	182540000	6	6	25.8	1410300000	8	8	26.4	1317100000	6	6	36.5	1531500000	178	19.89	8.32	reviewed	900936	15674805	Intracellular	No pathway	No CleavageSite	VBIStrPyo79812_0645	SPy_0757	616093	616629	537	+	PF00213; OSCP	spy:SPy_0757, spz:M5005_Spy_0578	EOG6DNTDK
Q99Y16	Putative PTS system, lactose-specific component IIA			6	38.4333	18	86.6667	1	1	23.8	0	3	3	61	444940000	2	2	30.5	255770000	6	6	89.5	1263400000	6	6	88.6	2190600000	6	6	81.9	1376000000		11.537	5.05
Q9A1F6	Putative transposase, IS1548			6	7.86667	33	36.3333	0	0	0	0	1	1	2.4	0	5	5	21.2	192520000	8	8	24.9	308440000	12	12	39	447600000	13	13	45.1	498070000		43.687	6.37
P0C0B8	DNA polymerase III PolC-type	polC	SPy_1961	65	15.3667	187	44.0333	20	20	13.7	444390000	22	22	15.9	361580000	23	23	16.5	485030000	57	57	41.4	3408500000	65	65	46.1	3543300000	65	65	44.6	3292900000	1465	164.563	5.52	reviewed	901636	15675759	Intracellular	No pathway	No CleavageSite	VBIStrPyo79812_1708	SPy_1961	1628382	1632779	4398	-	PF14480; DNA_pol3_a_NI, PF11490; DNA_pol3_a_NII, PF07733; DNA_pol3_alpha, PF02811; PHP, PF00929; RNase_T	spy:SPy_1961, spz:M5005_Spy_1672	EOG6ZWJJS
P0C0D6	50S ribosomal protein L4	rplD	SPy_0050	25	46.2333	37	71.8	7	7	35.3	4985300000	9	9	54.6	2515300000	9	9	48.8	3512000000	12	12	67.1	28525000000	13	13	81.2	34105000000	12	12	67.1	27516000000	207	22.112	9.8	reviewed	900404	15674288	Intracellular	No pathway	No CleavageSite	VBIStrPyo79812_0045	SPy_0050	64918	65541	624	+	PF00573; Ribosomal_L4	spy:SPy_0050, spz:M5005_Spy_0045	EOG6M0T9G
Q99Z94	GTPase Obg	obg	SPy_1333	37	34.8333	83	65.9	12	12	34.3	1170600000	13	13	35.9	970420000	12	12	34.3	1041400000	26	26	63.4	8433900000	28	28	67.3	8793600000	29	29	67	8262800000	437	48.302	5.1	reviewed	901414	161378150	Intracellular	No pathway	No CleavageSite	VBIStrPyo79812_1166	SPy_1333	1105047	1106360	1314	-	PF09269; DUF1967, PF01018; GTP1_OBG, PF01926; MMR_HSR1	spz:M5005_Spy_1088	EOG6H1Q1M
Q99Y48	Putative transcriptional regulator (GntR family)	crgR	SPy_1870	6	9.46667	15	23.5	1	1	4.9	0	1	1	4.9	0	4	4	18.6	56925000	5	5	23.5	214710000	5	5	23.5	172440000	5	5	23.5	151790000	247	28.181	8.29	unreviewed	902080	15675689	Intracellular	No pathway	No CleavageSite	VBIStrPyo79812_1623	SPy_1870	1552049	1552792	744	+	PF00392; GntR	spy:SPy_1870, spz:M5005_Spy_1589	EOG689HVZ
Q9A1W5	30S ribosomal protein S17	rpsQ	SPy_0060	18	55.4333	33	72.8667	9	9	69.8	2367900000	4	4	39.5	1378500000	5	5	57	1429800000	11	11	73.3	16746000000	12	12	74.4	13059000000	10	10	70.9	12003000000	86	10.083	10.05	reviewed	900412	15674296	Intracellular	No pathway	No CleavageSite	VBIStrPyo79812_0053	SPy_0060	68790	69050	261	+	PF00366; Ribosomal_S17	spy:SPy_0060, spz:M5005_Spy_0053	EOG63JRH2
Q99Y18	6-phospho-beta-galactosidase	lacG	SPy_1916	26	24.1667	80	66.8667	7	7	18.6	200130000	12	12	35.7	471800000	7	7	18.2	209000000	21	21	53.8	1831000000	33	33	77.4	3282500000	26	26	69.4	1880200000	468	53.754	5.31	reviewed	901600	15675725	Intracellular	No pathway	No CleavageSite	VBIStrPyo79812_1665	SPy_1916	1599003	1600409	1407	-	PF00232; Glyco_hydro_1	spy:SPy_1916, spz:M5005_Spy_1632	EOG60658J
Q9A0L0	DNA gyrase subunit B	gyrB	SPy_0727	38	24.5333	109	61.1	13	13	25.1	561250000	14	14	26.2	453990000	11	11	22.3	457390000	37	37	64.3	3788500000	37	37	59.2	4515700000	35	35	59.8	4580800000	650	72.226	5.54	reviewed	900912	15674782	Intracellular	No pathway	No CleavageSite	VBIStrPyo79812_0619	SPy_0727	581680	583632	1953	+	PF00204; DNA_gyraseB, PF00986; DNA_gyraseB_C, PF02518; HATPase_c, PF01751; Toprim	spy:SPy_0727, spz:M5005_Spy_0553	EOG6P334W
P66137	50S ribosomal protein L27	rpmA	SPy_0822	9	31.5667	29	61.7	2	2	22.3	363080000	3	3	24.5	476080000	4	4	47.9	593270000	10	10	61.7	4638500000	10	10	61.7	3799500000	9	9	61.7	4124600000	97	10.025	10.43	reviewed	900993	15674862	Intracellular	No pathway	No CleavageSite	VBIStrPyo79812_0704	SPy_0822	677071	677364	294	+	PF01016; Ribosomal_L27	spy:SPy_0822, spz:M5005_Spy_0635	EOG6N94H6
P66202	50S ribosomal protein L31 type B	rpmE2	SPy_0717	10	67.8333	23	82.1667	3	3	62.8	307470000	3	3	62.8	340550000	4	4	77.9	563200000	7	7	81.4	3472300000	8	8	83.7	3466100000	8	8	81.4	3829400000	86	9.848	8.97	reviewed	900903	15674775	Intracellular	No pathway	No CleavageSite	VBIStrPyo79812_0611	SPy_0717	575771	576031	261	-	PF01197; Ribosomal_L31	spy:SPy_0717, spz:M5005_Spy_0546	EOG6DVJZM
Q99XR8	Putative transcriptional regulator	ctsR	SPy_2074	5	19.2	19	47.4667	1	1	14.4	0	2	2	21.6	68082000	2	2	21.6	83917000	7	7	49	440940000	6	6	49	461120000	6	6	44.4	453070000	153	17.226	6.55	unreviewed	901718	15675835	Intracellular	No pathway	No CleavageSite	VBIStrPyo79812_1798	SPy_2074	1727217	1727678	462	-	PF05848; CtsR	spy:SPy_2074, spz:M5005_Spy_1764	EOG6BKJFM
Q99Y17	Putative PTS system, lactose-specific component IIBC	lacE	SPy_1917	18	14.4	41	28.8333	6	6	14.9	496550000	9	9	23.9	1037500000	3	3	4.4	177720000	12	12	27.4	5897600000	15	15	30.3	4834300000	14	14	28.8	5905100000	565	61.17	6.71	unreviewed	901601	15675726	Multi-transmembrane	Sec-(SPI)	No CleavageSite	VBIStrPyo79812_1666	SPy_1917	1600497	1602194	1698	-	PF02378; PTS_EIIC, PF02302; PTS_IIB	spy:SPy_1917, spz:M5005_Spy_1633	EOG6M3PCM
Q99ZA5	UvrABC system protein B	uvrB	SPy_1314	30	16.9667	95	54.6	10	10	18.7	290480000	9	9	13.3	179110000	11	11	18.9	228070000	32	32	55.5	2292500000	30	30	51.9	1860400000	33	33	56.4	2190600000	663	75.607	5.02	reviewed	901402	15675262	Intracellular	No pathway	No CleavageSite	VBIStrPyo79812_1151	SPy_1314	1091221	1093212	1992	-	PF00271; Helicase_C, PF04851; ResIII, PF02151; UVR, PF12344; UvrB	spy:SPy_1314, spz:M5005_Spy_1075	EOG6B360R
Q9A0G9	DNA primase	dnaG	SPy_0781	20	13.4	74	52.7667	8	8	16.7	99931000	7	7	14.4	101080000	5	5	9.1	67091000	23	23	51.2	811340000	26	26	54.3	888450000	25	25	52.8	786020000	604	69.096	6.71	unreviewed	900957	15674826	Intracellular	No pathway	No CleavageSite	VBIStrPyo79812_0667	SPy_0781	640206	642020	1815	+	PF10410; DnaB_bind, PF13662; Toprim_4, PF08275; Toprim_N, PF01807; zf-CHC2	spy:SPy_0781	EOG6XDGTR
Q99XG8	Putative chromosome segregation protein	spoJ	SPy_2217	12	17.8	47	50.5	2	2	10.1	71610000	5	5	20.5	121260000	5	5	22.8	152120000	16	16	53	1118500000	15	15	48.5	1144800000	16	16	50	1053600000	258	30.199	9.73	unreviewed	901996	15675946	Intracellular	No pathway	No CleavageSite	VBIStrPyo79812_1922	SPy_2217	1851664	1852440	777	+	PF08535; KorB, PF02195; ParBc	spy:SPy_2217, spz:M5005_Spy_1866	EOG6Z3KMS
Q9A1K1	DNA repair protein RadA homolog	radA	SPy_0236	9	7.3	40	37.3667	4	4	9.3	70006000	3	3	7.1	38659000	2	2	5.5	102510000	13	13	40.8	662770000	15	15	36.4	886490000	12	12	34.9	631650000	453	49.342	6.01	reviewed	900541	15674421	Intracellular	No pathway	No CleavageSite	VBIStrPyo79812_0208	SPy_0236	205367	206728	1362	+		spy:SPy_0236, spz:M5005_Spy_0200	EOG6DRPHC
P65620	Aspartate carbamoyltransferase	pyrB	SPy_0832	9	9.33333	30	34.7333	3	3	10	25619000	3	3	9	20483000	3	3	9	29913000	10	10	33.8	238950000	11	11	34.4	202910000	9	9	36	296820000	311	34.594	5.52	reviewed	900999	15674868	Intracellular	No pathway	No CleavageSite	VBIStrPyo79812_0710	SPy_0832	682214	683149	936	+	PF00185; OTCace, PF02729; OTCace_N	spy:SPy_0832, spz:M5005_Spy_0641	EOG61KBJZ
Q9A0K4	Streptolysin S associated ORF	sagC	SPy_0740	13	11.6333	38	29.5667	1	1	3.4	0	7	7	17.3	122180000	5	5	14.2	52707000	11	11	25.9	451810000	14	14	32.1	525670000	13	13	30.7	693610000	352	40.24	4.82	unreviewed	900922	15674791	Intracellular	No pathway	No CleavageSite	VBIStrPyo79812_0630	SPy_0740	600012	601070	1059	+		spy:SPy_0740, spz:M5005_Spy_0564	EOG6R2GW4
Q9A1X4	50S ribosomal protein L3	rplC	SPy_0049	26	35.2667	40	57.6667	7	7	33.2	1535300000	9	9	37.5	1029100000	10	10	35.1	1690400000	12	12	57.2	14435000000	15	15	59.6	14487000000	13	13	56.2	13119000000	208	22.424	10.14	reviewed	900403	15674287	Intracellular	No pathway	No CleavageSite	VBIStrPyo79812_0044	SPy_0049	64268	64894	627	+	PF00297; Ribosomal_L3	spy:SPy_0049, spz:M5005_Spy_0044	EOG6WDSMH
Q99YK3	Putative ATP-dependent RNA helicase	M5005_Spy1364	SPy_1659	41	33.4	107	72.4	14	14	30.9	727530000	11	11	29.3	370560000	16	16	40	769640000	36	36	70.9	5476500000	36	36	73.6	7088300000	35	35	72.7	6403300000	447	50.762	9.6	unreviewed	901911	15675529	Intracellular	No pathway	No CleavageSite	VBIStrPyo79812_1446	SPy_1659	1378395	1379738	1344	-	PF00270; DEAD, PF00271; Helicase_C	spy:SPy_1659, spz:M5005_Spy_1364	EOG6GBMBM
Q9A088	Probable GTP-binding protein EngB	engB	SPy_0886	21	41.0667	52	75.5667	9	9	54.8	365430000	6	6	34.2	273130000	6	6	34.2	309570000	18	18	75.9	3433100000	18	18	75.9	3126100000	16	16	74.9	2884400000	199	22.479	8.94	reviewed	901044	15674911	Intracellular	No pathway	No CleavageSite	VBIStrPyo79812_0762	SPy_0886	733216	733815	600	+	PF01926; MMR_HSR1	spy:SPy_0886, spz:M5005_Spy_0692	EOG6ND0NG
Q99ZN7	Putative ABC transporter (ATP-binding protein)			2	1.26667	16	12.3333	2	2	3.8	29733000	0	0	0	0	0	0	0	0	5	5	12.7	99050000	7	7	16	108640000	4	4	8.3	80267000		64.506	8.1
Q99YW5	Putative mutator protein			7	16.5667	15	21.2	3	3	20.5	0	2	2	14.6	120530000	2	2	14.6	107120000	5	5	21.2	753720000	5	5	21.2	825450000	5	5	21.2	701070000		17.45	6.61
Q9A0V4	Putative transcription regulator	M5005_Spy0498	SPy_0599	5	16.7667	19	61.2	2	2	17.6	27026000	1	1	11.9	0	2	2	20.8	36693000	7	7	69.2	212140000	6	6	57.2	483530000	6	6	57.2	220280000	159	17.261	9.55	unreviewed	900808	15674682	Intracellular	No pathway	No CleavageSite	VBIStrPyo79812_0513	SPy_0599	481682	482161	480	-	PF04073; tRNA_edit	spy:SPy_0599, spz:M5005_Spy_0498	EOG6XDH1K
Q99XQ4	Putative PTS system enzyme II	M5005_Spy1784	SPy_2097	9	4.3	24	14.3667	2	2	2.4	18795000	5	5	7.1	104180000	2	2	3.4	26882000	8	8	14.5	259140000	8	8	14.4	596420000	8	8	14.2	624750000	674	72.443	6.61	unreviewed	901737	15675853	Multi-transmembrane	Sec-(SPI)	No CleavageSite	VBIStrPyo79812_1817	SPy_2097	1752366	1754390	2025	-	PF00358; PTS_EIIA_1, PF00367; PTS_EIIB, PF02378; PTS_EIIC	spy:SPy_2097, spz:M5005_Spy_1784	EOG6ND0GQ
Q99Y12	Galactose-6-phosphate isomerase subunit LacA 2			5	14.7667	14	36.6	1	0	7.7	0	2	1	18.3	63431000	2	1	18.3	30835000	3	3	24.6	86659000	5	4	36.6	368080000	6	5	48.6	271550000		15.417	5.38
Q99YX7	Putative repressor protein	argR1	SPy_1496	6	15.1667	21	41.9	0	0	0	0	2	2	17.3	84878000	4	4	28.2	122730000	6	6	35.3	448300000	8	8	49.4	1151600000	7	7	41	593070000	156	17.444	9.28	unreviewed	901545	15675400	Intracellular	No pathway	No CleavageSite	VBIStrPyo79812_1306	SPy_1496	1228274	1228744	471	-	PF01316; Arg_repressor, PF02863; Arg_repressor_C	spy:SPy_1496, spz:M5005_Spy_1229	EOG6Z9B6J
Q9A1U3	Tyrosine--tRNA ligase	tyrS	SPy_0096	22	27.3	75	68.2667	6	6	21.8	338730000	7	7	25.4	577420000	9	9	34.7	549390000	22	22	68.2	3347700000	28	28	68.4	6917600000	25	25	68.2	6366700000	418	47.312	5.64	reviewed	900436	15674319	Intracellular	No pathway	No CleavageSite	VBIStrPyo79812_0081	SPy_0096	89662	90918	1257	-	PF01479; S4, PF00579; tRNA-synt_1b	spy:SPy_0096, spz:M5005_Spy_0081	EOG6B09VR
Q99XH7	Uncharacterized protein	SPy_2199	SPy_2199	10	9.73333	49	47.7333	2	2	8	122680000	3	3	7.2	47078000	5	5	14	45886000	13	13	36.2	667810000	16	16	46.6	1208200000	20	20	60.4	967260000	414	48.177	8.44	unreviewed	901874	15675932	Intracellular	No pathway	No CleavageSite	VBIStrPyo79812_1904	SPy_2199	1830950	1832194	1245	-	PF05193; Peptidase_M16_C	spy:SPy_2199	EOG62C9DR
Q9A1W4	50S ribosomal protein L14	rplN	SPy_0061	28	60.4	37	78.1667	8	8	49.2	1112700000	10	10	68.9	1416600000	10	10	63.1	2163000000	10	10	68.9	17599000000	13	13	82.8	18665000000	14	14	82.8	17815000000	122	13.053	10.18	reviewed	900413	15674297	Intracellular	No pathway	No CleavageSite	VBIStrPyo79812_0054	SPy_0061	69075	69443	369	+	PF00238; Ribosomal_L14	spy:SPy_0061, spz:M5005_Spy_0054	EOG6GBMJ6
Q99Y75	Putative thioredoxin	trx	SPy_1835	10	46.8	23	69.5667	3	3	42.3	46500000	3	3	42.3	77601000	4	4	55.8	71394000	8	8	73.1	840800000	9	9	73.1	1000400000	6	6	62.5	599180000	104	11.703	4.5	unreviewed	902053	15675662	Intracellular	No pathway	No CleavageSite	VBIStrPyo79812_1594	SPy_1835	1522406	1522720	315	-	PF00085; Thioredoxin	spy:SPy_1835, spz:M5005_Spy_1559	EOG6QG8RK
Q99YB0	Putative ATP-dependent DNA helicase	recG	SPy_1785	9	4.73333	46	29.8	3	3	4.6	30602000	4	4	6.6	56753000	2	2	3	17605000	12	12	24.1	411340000	19	19	36.2	483770000	15	15	29.1	354440000	671	75.162	7.39	unreviewed	902016	15675625	Intracellular	No pathway	No CleavageSite	VBIStrPyo79812_1553	SPy_1785	1476761	1478776	2016	-	PF00270; DEAD, PF00271; Helicase_C	spy:SPy_1785, spz:M5005_Spy_1519	EOG6FNHKW
Q99Y14	Tagatose-6-phosphate kinase	lacC	SPy_1921	5	10.7	31	60.4	2	2	13.3	77017000	3	3	18.8	74691000	0	0	0	0	9	9	56.6	556280000	11	11	60.8	759420000	11	11	63.8	1120600000	309	33.469	5.06	reviewed	901604	15675729	Intracellular	No pathway	No CleavageSite	VBIStrPyo79812_1669	SPy_1921	1603522	1604451	930	-	PF00294; PfkB	spy:SPy_1921, spz:M5005_Spy_1636	EOG61KBKF
Q99Z38	Putative ATP-dependent RNA helicase	deaD	SPy_1415	43	35.9	99	57.9667	11	11	28.8	616850000	16	16	41.2	645490000	16	16	37.7	812220000	32	32	52.3	9151500000	37	37	63.3	8194200000	30	30	58.3	9021200000	539	60.69	9.6	unreviewed	901477	15675334	Intracellular	No pathway	No CleavageSite	VBIStrPyo79812_1233	SPy_1415	1173901	1175520	1620	-	PF00270; DEAD, PF00271; Helicase_C	spy:SPy_1415, spz:M5005_Spy_1154	EOG6GBMBM
Q99XV4	Uncharacterized protein	M5005_Spy1710	SPy_2006	6	4.86667	54	30.3	2	2	2.2	0	2	2	6.5	0	2	2	5.9	97100000	19	19	30.3	227430000	11	11	22.5	218310000	24	24	38.1	426660000	825	92.592	6.32	unreviewed	901671	15675793	N-terminally anchored (No CS)	Sec-(SPI)	No CleavageSite	VBIStrPyo79812_1744	SPy_2006	1672027	1674504	2478	-	PF04270; Strep_his_triad	spy:SPy_2006, spz:M5005_Spy_1710	EOG6Q2SHC
Q99Y63	Putative C3-degrading proteinase	M5005_Spy1571	SPy_1851	23	36.4	40	52.1333	8	8	40.8	425620000	7	7	32.4	755990000	8	8	36	557560000	13	13	51.2	7475300000	14	14	54.4	7775200000	13	13	50.8	8164300000	250	28.629	5.02	unreviewed	902065	15675674	Intracellular	No pathway	No CleavageSite	VBIStrPyo79812_1606	SPy_1851	1536232	1536984	753	-		spy:SPy_1851, spz:M5005_Spy_1571	EOG6SR94X
Q99YN9	Uncharacterized protein	M5005_Spy1325	SPy_1613	31	68.6667	63	82.7667	11	11	64.3	2345200000	9	9	63.7	1639900000	11	11	78	3255300000	20	20	83.5	33773000000	22	22	83.5	28843000000	21	21	81.3	39555000000	182	21.087	5.2	unreviewed	901861	15675492	Intracellular	No pathway	No CleavageSite	VBIStrPyo79812_1407	SPy_1613	1337070	1337618	549	-	PF02482; Ribosomal_S30AE	spy:SPy_1613, spz:M5005_Spy_1325	EOG618R0J
Q9A1A9	Putative rRNA methylase	M5005_Spy0312	SPy_0371	5	17.5667	26	65.9333	1	1	10.4	0	1	1	6.6	0	3	3	35.7	80924000	8	8	67.6	448300000	9	9	67	471890000	9	9	63.2	408930000	182	21.169	7.64	unreviewed	900643	15674520	Intracellular	No pathway	No CleavageSite	VBIStrPyo79812_0321	SPy_0371	318529	319077	549	+	PF00588; SpoU_methylase	spy:SPy_0371, spz:M5005_Spy_0312	EOG6RG038
Q9L7Q4	DNA topoisomerase 4 subunit A	parC	SPy_0910	23	14.2333	83	40.7	9	9	17.1	464650000	7	7	12.7	184840000	7	7	12.9	408480000	25	25	39.6	4696500000	27	27	39.2	5611200000	31	31	43.3	6428600000	819	92.421	5.71	reviewed	901064	15674931	Intracellular	No pathway	No CleavageSite	VBIStrPyo79812_0782	SPy_0910	754392	756851	2460	+	PF03989; DNA_gyraseA_C, PF00521; DNA_topoisoIV	spy:SPy_0910, spz:M5005_Spy_0712	EOG661H5V
Q9A1F4	Uncharacterized protein	M5005_Spy0261	SPy_0306	26	28.9667	68	64.1333	10	10	33.6	193650000	8	8	27.2	159940000	8	8	26.1	215150000	23	23	64.5	3340300000	23	23	65.3	2853400000	22	22	62.6	2740300000	372	41.65	6.86	unreviewed	900595	15674473	Intracellular	No pathway	No CleavageSite	VBIStrPyo79812_0268	SPy_0306	272671	273789	1119	+	PF01926; MMR_HSR1	spy:SPy_0306, spz:M5005_Spy_0261	EOG6Z6FPR
P60220	Segregation and condensation protein B	scpB	SPy_0367	5	7.46667	22	38.6333	1	1	4.4	0	2	2	9.3	61984000	2	2	8.7	0	8	8	41	244050000	8	8	45.9	336430000	6	6	29	311150000	183	20.483	5.12	reviewed	900640	15674517	Intracellular	No pathway	No CleavageSite	VBIStrPyo79812_0318	SPy_0367	316695	317246	552	+	PF04079; DUF387	spy:SPy_0367, spz:M5005_Spy_0309	EOG6CZQQQ
Q99XH8	Uncharacterized protein	M5005_Spy1849	SPy_2198	11	10.7333	50	43.0667	2	2	5.6	20848000	5	5	14.7	39951000	4	4	11.9	71152000	14	14	40.3	641180000	18	18	45.5	772000000	18	18	43.4	782160000	429	49.155	5.36	unreviewed	901869	15675931	Intracellular	No pathway	No CleavageSite	VBIStrPyo79812_1903	SPy_2198	1829659	1830948	1290	-	PF00675; Peptidase_M16, PF05193; Peptidase_M16_C	spy:SPy_2198, spz:M5005_Spy_1849	EOG60GRW5
Q99ZX9	Putative ABC transporter (ATP-binding protein)	M5005_Spy0750	SPy_1025	20	11.6333	65	38.3333	9	9	16.2	98829000	5	5	8.3	74360000	6	6	10.4	74821000	23	23	40.3	1604900000	21	21	36.1	1528600000	21	21	38.6	1357500000	635	72.067	4.96	unreviewed	901159	15675024	Intracellular	No pathway	No CleavageSite	VBIStrPyo79812_0883	SPy_1025	832373	834280	1908	+	PF00005; ABC_tran	spy:SPy_1025, spz:M5005_Spy_0750	EOG6F297F
Q9A1B0	Pseudouridine synthase	SPy_0369	SPy_0369	16	24.1333	59	80	7	7	31.2	135820000	4	4	18.3	42943000	5	5	22.9	99281000	18	18	77.5	1691700000	21	21	81.7	1945100000	20	20	80.8	1797100000	240	26.991	9.85	unreviewed	900641	15674518	Intracellular	No pathway	No CleavageSite	VBIStrPyo79812_0319	SPy_0369	317369	318091	723	+	PF00849; PseudoU_synth_2, PF01479; S4	spy:SPy_0369	EOG6130DV
Q7DAL6	DNA polymerase III subunits gamma / tau	dnaX	SPy_1364	6	4.63333	55	37.1667	5	5	11.9	137050000	1	1	2	0	0	0	0	0	16	16	34.2	869680000	19	19	39.2	878510000	20	20	38.1	869160000	556	62.015	5.3	unreviewed	901438	15675296	Intracellular	No pathway	No CleavageSite	VBIStrPyo79812_1190	SPy_1364	1130859	1132529	1671	-	PF12169; DNA_pol3_gamma3	spy:SPy_1364, spz:M5005_Spy_1112	EOG6WQD76
P66322	50S ribosomal protein L9	rplI	SPy_2183	13	26.2333	32	55.7667	3	3	21.3	43576000	5	5	32.7	90392000	5	5	24.7	129630000	10	10	54	1437900000	12	12	59.3	1678500000	10	10	54	1783300000	150	16.502	9.41	reviewed	901828	15675918	Intracellular	No pathway	No CleavageSite	VBIStrPyo79812_1890	SPy_2183	1815571	1816023	453	-	PF03948; Ribosomal_L9_C, PF01281; Ribosomal_L9_N	spy:SPy_2183, spz:M5005_Spy_1836	EOG6D8BH0
Q99YH2	Galactose-6-phosphate isomerase subunit LacB 1	lacB1	SPy_1707	13	30	30	61.2333	1	0	7.6	0	7	5	44.4	99403000	5	3	38	48457000	10	6	62.6	305460000	9	7	57.9	946230000	11	7	63.2	1040600000	171	18.913	5.57	reviewed	901946	15675560	Intracellular	No pathway	No CleavageSite	VBIStrPyo79812_1484	SPy_1707	1415397	1415912	516	-	PF02502; LacAB_rpiB	spy:SPy_1707, spz:M5005_Spy_1397	EOG679TJ4
Q9L7Q5	DNA gyrase subunit A	gyrA	SPy_1152	29	14.7667	124	54.4333	14	14	21.4	266340000	6	6	9.3	110600000	9	9	13.6	193090000	40	40	54	3533700000	41	41	55.1	4604300000	43	43	54.2	4456300000	828	92.646	7.14	reviewed	901268	15675129	Intracellular	No pathway	No CleavageSite	VBIStrPyo79812_1005	SPy_1152	946971	949457	2487	+	PF03989; DNA_gyraseA_C, PF00521; DNA_topoisoIV	spy:SPy_1152, spz:M5005_Spy_0874	EOG661H5V
Q99ZE1	Putative ATP-dependent DNA helicase	pcrA	SPy_1267	26	14.8667	123	61	7	7	12	134640000	8	8	14.1	146660000	11	11	18.5	148280000	38	38	58.4	3108900000	43	43	60.9	2957200000	42	42	63.7	3675000000	772	86.976	5.68	unreviewed	901365	15675225	Intracellular	No pathway	No CleavageSite	VBIStrPyo79812_1109	SPy_1267	1043809	1046127	2319	-	PF00580; UvrD-helicase, PF13361; UvrD_C	spy:SPy_1267, spz:M5005_Spy_0977	EOG64N9TW
Q99XL8	DNA mismatch repair protein MutS	mutS	SPy_2148	11	5.23333	81	43.7333	3	3	3.8	26571000	4	4	5.9	134370000	4	4	6	63255000	29	29	47.7	1458200000	26	26	41.4	1861600000	26	26	42.1	1634500000	851	95.411	5.3	reviewed	901781	15675890	Intracellular	No pathway	No CleavageSite	VBIStrPyo79812_1860	SPy_2148	1787021	1789576	2556	-	PF01624; MutS_I, PF05188; MutS_II, PF05192; MutS_III, PF05190; MutS_IV, PF00488; MutS_V	spy:SPy_2148, spz:M5005_Spy_1805	EOG6Q5NPV
Q99YG1	Translation initiation factor IF-2	infB	SPy_1721	88	29.7	210	65.5333	36	36	36.5	1790500000	24	24	21.5	740760000	28	28	31.1	1593700000	69	69	65.6	29437000000	71	71	66.4	33365000000	70	70	64.6	35965000000	953	105.472	9.19	reviewed	901957	15675571	Intracellular	No pathway	No CleavageSite	VBIStrPyo79812_1496	SPy_1721	1424780	1427641	2862	-	PF00009; GTP_EFTU, PF03144; GTP_EFTU_D2, PF11987; IF-2, PF04760; IF2_N	spy:SPy_1721, spz:M5005_Spy_1409	EOG67HJSV
Q99YU4	Uncharacterized protein	SPy_1534	SPy_1534	12	20.2667	54	72.9	5	5	20.6	126520000	3	3	17.8	64854000	4	4	22.4	72393000	19	19	76.6	2162100000	17	17	72.9	2085400000	18	18	69.2	1934600000	206	25.52	9.67	unreviewed	901578	15675433	Intracellular	No pathway	No CleavageSite	VBIStrPyo79812_1340	SPy_1534	1261948	1262568	621	-	PF06265; DUF1027	spy:SPy_1534	EOG67X1Z6
Q99YW4	Uncharacterized protein	M5005_Spy1242	SPy_1511	8	30.3333	22	74.6667	2	2	21	43532000	3	3	37	151500000	3	3	33	104830000	7	7	72	2933100000	8	8	88	2505400000	7	7	64	2522800000	100	11.554	8.4	unreviewed	901558	15675413	Intracellular	No pathway	No CleavageSite	VBIStrPyo79812_1319	SPy_1511	1241592	1241894	303	+	PF08860; DUF1827	spy:SPy_1511, spz:M5005_Spy_1242	EOG6JMN1X
Q99XN7	DNA mismatch repair protein MutL	mutL	SPy_2121	17	11.9333	92	60.9333	7	7	15.8	111710000	4	4	7.4	80544000	6	6	12.6	128720000	30	30	58.9	2956100000	28	28	59.2	2298800000	34	34	64.7	3020800000	660	74.239	6	reviewed	901760	15675871	Intracellular	No pathway	No CleavageSite	VBIStrPyo79812_1838	SPy_2121	1771381	1773363	1983	-	PF01119; DNA_mis_repair, PF08676; MutL_C	spy:SPy_2121, spz:M5005_Spy_1804	EOG6P8TMH
P66768	Uncharacterized protein SPy_0538/M5005_Spy0445	metK1	SPy_0538	6	6.6	32	35.5333	2	2	7.3	0	1	1	4.5	0	3	3	8	49752000	10	10	34.6	661460000	9	9	31.6	530510000	13	13	40.4	433980000	399	45.742	6.07	reviewed	900762	15674638	Intracellular	No pathway	No CleavageSite	VBIStrPyo79812_0460	SPy_0538	438736	439935	1200	+	PF01941; AdoMet_Synthase	spy:SPy_0538, spz:M5005_Spy_0445	EOG6GFGG3
Q9A186	Ribosomal RNA small subunit methyltransferase I	rsmI	SPy_0406	10	14.1667	35	47.0667	3	3	14.3	51111000	3	3	9.4	21915000	4	4	18.8	52206000	11	11	44.3	1033500000	12	12	48.8	977120000	12	12	48.1	1304200000	287	31.798	5.64	reviewed	900666	15674543	Intracellular	No pathway	No CleavageSite	VBIStrPyo79812_0347	SPy_0406	338928	339791	864	+	PF00590; TP_methylase	spy:SPy_0406, spz:M5005_Spy_0335	EOG6677TH
Q99YC7	Heat-inducible transcription repressor HrcA	hrcA	SPy_1763	8	11.7333	42	54.6667	3	3	10.2	39885000	3	3	15.7	146680000	2	2	9.3	20748000	16	16	59.9	1880600000	12	12	49.4	1891300000	14	14	54.7	1811400000	344	38.999	5.54	reviewed	901999	15675608	Intracellular	No pathway	No CleavageSite	VBIStrPyo79812_1533	SPy_1763	1459916	1460950	1035	-	PF01628; HrcA, PF03444; HrcA_DNA-bdg	spy:SPy_1763, spz:M5005_Spy_1500	EOG632D4G
Q99Y26	Putative type I site-specific deoxyribonuclease	hsdR	SPy_1904	25	8.63333	137	55.9	8	8	8.2	92304000	8	8	8	68900000	9	9	9.7	70887000	43	43	53.6	2235700000	48	48	57.9	2287500000	46	46	56.2	2263400000	992	114.113	6.11	unreviewed	901590	15675717	Intracellular	No pathway	No CleavageSite	VBIStrPyo79812_1653	SPy_1904	1584936	1587914	2979	+	PF12008; EcoR124_C, PF04313; HSDR_N, PF04851; ResIII	spy:SPy_1904, spz:M5005_Spy_1621	EOG6JTCB4
Q99XU9	M protein trans-acting positive regulator	mga	SPy_2019	8	5.5	61	41.9	2	2	4.2	0	1	1	1.3	0	5	5	11	171250000	21	21	43.1	1641900000	21	21	42.3	1175400000	19	19	40.3	1773800000	529	61.82	6.64	unreviewed	901678	15675800	Intracellular	No pathway	No CleavageSite	VBIStrPyo79812_1753	SPy_2019	1685426	1687015	1590	-	PF08280; HTH_Mga, PF05043; Mga, PF08270; PRD_Mga	spy:SPy_2019, spz:M5005_Spy_1720	EOG65XMWP
Q9A069	DNA topoisomerase 4 subunit B	parE	SPy_0909	17	8.53333	90	47.2333	4	4	4.9	76939000	5	5	7.5	72194000	8	8	13.2	138140000	31	31	48.8	3147200000	31	31	49.4	3588300000	28	28	43.5	3872600000	649	72.139	6.65	unreviewed	901063	15674930	Intracellular	No pathway	No CleavageSite	VBIStrPyo79812_0781	SPy_0909	752352	754301	1950	+	PF00204; DNA_gyraseB, PF00986; DNA_gyraseB_C, PF02518; HATPase_c, PF01751; Toprim	spy:SPy_0909	EOG6P334W
Q9A0E4	Chorismate synthase	aroC	SPy_0810	5	6.13333	38	40.2333	2	2	7.5	0	2	2	7.5	36100000	1	1	3.4	0	9	9	27.1	225450000	16	16	53.9	520920000	13	13	39.7	843540000	388	42.511	7.81	reviewed	900983	15674852	Intracellular	No pathway	No CleavageSite	VBIStrPyo79812_0693	SPy_0810	667276	668442	1167	+	PF01264; Chorismate_synt	spy:SPy_0810, spz:M5005_Spy_0625	EOG6WDSHT
Q9A145	Phosphate starvation-induced protein	phoH	SPy_0471	8	9.03333	58	56.2667	4	4	14	71633000	0	0	0	0	4	4	13.1	33458000	16	16	51.1	1496800000	22	22	60.3	2583400000	20	20	57.4	1774100000	350	38.985	6.16	unreviewed	900711	15674588	Intracellular	No pathway	No CleavageSite	VBIStrPyo79812_0397	SPy_0471	386483	387535	1053	+	PF02562; PhoH	spy:SPy_0471, spz:M5005_Spy_0386	EOG6F81S0
Q99XW4	Uncharacterized protein	SPy_1992	SPy_1992	6	5.83333	67	55.5333	2	2	6.9	0	1	1	2.8	0	3	3	7.8	24461000	21	21	53.3	1064000000	24	24	57.8	1558800000	22	22	55.5	426030000	422	46.57	6.43	unreviewed	901660	15675782	Intracellular	No pathway	No CleavageSite	VBIStrPyo79812_1732	SPy_1992	1662171	1663439	1269	+	PF00004; AAA, PF12002; MgsA_C	spy:SPy_1992	EOG64FKG0
Q99Y73	Endonuclease MutS2	mutS2	SPy_1837	12	5.83333	108	54.2333	7	7	10.7	84142000	3	3	4.6	28375000	2	2	2.2	0	33	33	53.5	2071300000	38	38	54.6	2962100000	37	37	54.6	3189700000	782	87.75	6.52	reviewed	902055	15675664	Intracellular	No pathway	No CleavageSite	VBIStrPyo79812_1596	SPy_1837	1523305	1525653	2349	-	PF00488; MutS_V, PF01713; Smr	spy:SPy_1837, spz:M5005_Spy_1561	EOG6P5ZC4
Q99ZB2	Putative cyclomaltodextrinase			6	4.63333	54	38.6667	4	4	9	36724000	1	1	2.8	0	1	1	2.1	0	15	15	34	823610000	21	21	46.7	963070000	18	18	35.3	853850000		65.647	5.15
Q99Y68	Putative exodeoxyribonuclease V (Alpha subunit)	recD	SPy_1844	6	3.13333	62	38.1333	3	3	5.4	31872000	1	1	2	0	2	2	2	0	23	23	42.4	890720000	17	17	31.6	820820000	22	22	40.4	719930000	817	91.373	5.01	unreviewed	902060	15675669	Intracellular	No pathway	No CleavageSite	VBIStrPyo79812_1601	SPy_1844	1528370	1530823	2454	+	PF13538; UvrD_C_2	spy:SPy_1844, spz:M5005_Spy_1566	EOG60GRSZ
Q9A104	Putative chromosome segregation SMC protein	smc	SPy_0532	4	1.06667	180	52	3	3	2.5	100170000	0	0	0	0	1	1	0.7	0	60	60	51.3	2878100000	58	58	51.6	2650200000	62	62	53.1	2938600000	1179	133.793	6.23	unreviewed	900756	15674632	Intracellular	No pathway	No CleavageSite	VBIStrPyo79812_0454	SPy_0532	430389	433928	3540	+	PF06470; SMC_hinge, PF02463; SMC_N	spy:SPy_0532, spz:M5005_Spy_0439	EOG6WQD34
P63703	Tagatose 1,6-diphosphate aldolase 1	lacD1	SPy_1704	10	11.3	54	62.3333	3	2	11.1	16073000	5	4	16	45357000	2	1	6.8	0	18	16	61.2	2817800000	18	17	61.2	3066200000	18	16	64.6	3116600000	325	35.988	5.06	reviewed	901944	15675559	Intracellular	No pathway	No CleavageSite	VBIStrPyo79812_1482	SPy_1704	1413910	1414887	978	-	PF01791; DeoC	spy:SPy_1704, spz:M5005_Spy_1395	EOG6SR92W
Q9A181	Putative lactate oxidase	lctO	SPy_0414	7	7.9	49	61.9333	2	2	6.8	6601100	4	4	13.9	20373000	1	1	3	0	16	16	62.3	1923400000	17	17	65.3	1526200000	16	16	58.2	1908400000	393	42.772	5.47	unreviewed	900671	15674548	Intracellular	No pathway	No CleavageSite	VBIStrPyo79812_0352	SPy_0414	342676	343857	1182	+	PF01070; FMN_dh	spy:SPy_0414	EOG6HMXBG
Q99ZY7	Putative fibronectin-binding protein-like protein A	fbp	SPy_1013	4	3.56667	81	54.3	1	1	4	0	1	1	2	0	2	2	4.7	15240000	26	26	52.2	1706800000	28	28	56	2136600000	27	27	54.7	1819900000	550	62.996	8.37	unreviewed	901151	15675016	Intracellular	No pathway	No CleavageSite	VBIStrPyo79812_0874	SPy_1013	824214	825866	1653	-	PF05670; DUF814, PF05833; FbpA	spy:SPy_1013	EOG61GG68
Q9A1M7	Uncharacterized protein	SPy_0186	SPy_0186	8	15.7	11	25.8	3	3	16.6	0	3	3	16.6	0	2	2	13.9	0	5	5	36.4	42230000	2	2	15.2	44331000	4	4	25.8	36889000	151	16.888	7.14	unreviewed	900509	15674391	Intracellular	No pathway	No CleavageSite	VBIStrPyo79812_0164	SPy_0186	174353	174808	456	+	PF13380; CoA_binding_2	spy:SPy_0186	EOG6NSGND
P0C0F1	Major cold shock protein			0	0	10	54.2667	0	0	0	0	0	0	0	0	0	0	0	0	4	4	67.2	69094000	2	2	28.4	38977000	4	4	67.2	75545000		7.318	5.24
P59819	Ribosome maturation factor RimP	rimP	SPy_1725	2	4.5	8	18.9	1	1	6.2	0	0	0	0	0	1	1	7.3	0	3	3	23	102640000	3	3	20.2	90182000	2	2	13.5	110570000	178	19.676	4.73	reviewed	901961	15675575	Intracellular	No pathway	No CleavageSite	VBIStrPyo79812_1500	SPy_1725	1429600	1430136	537	-	PF02576; DUF150	spy:SPy_1725, spz:M5005_Spy_1413	EOG6NSGP3
P64285	Transcription elongation factor GreA			0	0	27	79.8	0	0	0	0	0	0	0	0	0	0	0	0	9	9	83.8	1063500000	9	9	77.5	925050000	9	9	78.1	580420000		17.642	4.74
P65123	Translation initiation factor IF-1			1	5.1	11	77.8	0	0	0	0	1	1	15.3	0	0	0	0	0	4	4	77.8	574110000	3	3	77.8	657480000	4	4	77.8	979390000		8.267	8.5
P65781	NAD kinase	ppnK	SPy_1126	4	6.36667	57	71.9333	3	3	13.7	0	0	0	0	0	1	1	5.4	0	19	19	70.1	1555600000	17	17	73	1915500000	21	21	72.7	1893800000	278	31.357	9.17	reviewed	901244	15675106	Intracellular	No pathway	No CleavageSite	VBIStrPyo79812_0980	SPy_1126	922179	923015	837	+	PF01513; NAD_kinase	spy:SPy_1126, spz:M5005_Spy_0848	EOG6PZXDR
P65994	Recombination protein RecR	recR	SPy_1422	5	13.9667	16	38.2	1	1	9.1	0	1	1	4.5	0	3	3	28.3	0	5	5	35.4	110020000	5	5	34.8	103140000	6	6	44.4	121020000	198	21.631	5.27	reviewed	901482	15675339	Intracellular	No pathway	No CleavageSite	VBIStrPyo79812_1238	SPy_1422	1181123	1181719	597	-	PF02132; RecR, PF13662; Toprim_4	spy:SPy_1422, spz:M5005_Spy_1159	EOG62NX85
P67634	Tyrosine recombinase XerS	xerS	SPy_1196	1	0.733333	15	16.5	0	0	0	0	1	1	2.2	0	0	0	0	0	3	3	9.3	65816000	6	6	23.3	71147000	6	6	16.9	68458000	356	41.446	9.14	reviewed	901303	15675163	Intracellular	No pathway	No CleavageSite	VBIStrPyo79812_1045	SPy_1196	980732	981802	1071	-	PF13495; Phage_int_SAM_4, PF00589; Phage_integrase	spy:SPy_1196, spz:M5005_Spy_0913	EOG6K13TC
P68903	Ribosome-recycling factor	frr	SPy_0463	0	0	20	48.8333	0	0	0	0	0	0	0	0	0	0	0	0	7	7	50.3	323240000	6	6	45.4	445540000	7	7	50.8	436500000	185	20.56	5.83	reviewed	900705	15674582	Intracellular	No pathway	No CleavageSite	VBIStrPyo79812_0391	SPy_0463	380596	381153	558	+	PF01765; RRF	spy:SPy_0463, spz:M5005_Spy_0380	EOG6SV5F9
Q7DAM3	Streptolysin S associated ORF			0	0	15	26.6667	0	0	0	0	0	0	0	0	0	0	0	0	5	5	25.9	313070000	5	5	28.2	291980000	5	5	25.9	316940000		35.967	7.31
Q99XJ8	Uncharacterized protein	M5005_Spy1826	SPy_2173	1	1.53333	9	18.4333	0	0	0	0	1	1	4.6	0	0	0	0	0	3	3	12.8	119220000	3	3	12.8	81298000	3	3	29.7	104140000	195	21.115	5.97	unreviewed	901803	15675910	Multi-transmembrane	Sec-(SPI)	No CleavageSite	VBIStrPyo79812_1881	SPy_2173	1806342	1806929	588	+	PF08006; DUF1700	spy:SPy_2173, spz:M5005_Spy_1826	EOG66TGC6
Q99XJ9	Uncharacterized protein	M5005_Spy1825	SPy_2172	0	0	12	38.6	0	0	0	0	0	0	0	0	0	0	0	0	3	3	34.3	37298000	4	4	29.6	41373000	5	5	51.9	53977000	108	12.465	9.26	unreviewed	901802	15675909	Intracellular	No pathway	No CleavageSite	VBIStrPyo79812_1880	SPy_2172	1806029	1806355	327	+	PF03551; PadR	spy:SPy_2172, spz:M5005_Spy_1825	EOG6BGP6V
Q99XS3	Pseudouridine synthase	SPy_2063	SPy_2063	3	3.8	17	20.8333	1	1	3.7	0	0	0	0	0	2	2	7.7	0	4	4	14.7	176380000	8	8	29.8	224370000	5	5	18	199620000	303	31.261	9.55	unreviewed	901710	15675829	Intracellular	No pathway	No CleavageSite	VBIStrPyo79812_1790	SPy_2063	1717052	1717963	912	+	PF00849; PseudoU_synth_2	spy:SPy_2063	EOG6P070X
Q99XS9	Putative transcriptional regulator	M5005_Spy1747	SPy_2053	7	8.6	12	13.6	2	2	8	0	4	4	14.7	0	1	1	3.1	0	3	3	9.5	37458000	4	4	13.5	64570000	5	5	17.8	55856000	326	36.661	6.55	unreviewed	901704	15675823	Intracellular	No pathway	No CleavageSite	VBIStrPyo79812_1781	SPy_2053	1710362	1711342	981	-	PF04198; Sugar-bind	spy:SPy_2053, spz:M5005_Spy_1747	EOG6GTZKW
[truncated: 55 more rows]
[truncated: 2 more columns]
